# Supplementary material for: Genetic and molecular basis of floral induction in Arabidopsis thaliana
Source: J Exp Bot. 2020 Feb 18;71(9):2490–504. doi: 10.1093/jxb/eraa057 (PMC7210760; doi:10.1093/jxb/eraa057)
Supplement: eraa057_suppl_supplementary_tables_S1_S6 [file eraa057_suppl_supplementary_tables_s1_s6.xlsx]

## Sheet: Suppl Table 1
Appendix Table The list of the genes that regulate flowering time in Arabidopsis thaliana. The genes involved in flowering time are listed in Table 1, with AGI code, phenotypic information, key references and protein function. The genes are categolised into 8 groups; genes encoding transcription factors (green; Table 2), genes that control transcript level of transcription factors (magenta; Table…										TF
										Regulators that control transcript level of TF
										Regulators for TF function
										Epigenetic factors
										FT transport
										Hormone
										Suger
										Others
Supplemental Table 1. List of the genes regulating flowering time in Arabidopsis
		Gene number	Chromosome	Gene name	Protein function	Phenotypic infomation	Key reference	Function
		AT1G01060	1	LHY (LATE ELONGATED HYPOCOTYL)	MYB transcription factor	mutant flowers early in LDs and SDs; lhy cca1 double mutant not responsive to photoperiod	Schaffer et al., 1998, Cell; Alabadi et al., 2001, Science; Mizoguchi et al., 2002, Dev Cell; Park et al., 2016 BMC Plant Biol	functional paralogues of CCA1; negatively regulates TOC1 expression by direct binding to its promoter; positively regulated by TOC1 thus forming a feedback loop; controls FT level but binding was not detected
		AT1G02400	1	GA2ox6 (GIBBERELLIN 2-OXIDASE 6)	gibberellin 2-oxidase	single mutant has no flowering phenotype; double, triple and quintuple ga2ox mutants flower early under short days	Rieu et al., 2008 Plant Cell; Mateos et al., 2015 Genome Biol
		AT1G02740	1	MRG2 (MORF RELATED GENE 2)	MRG protein	mrg1mrg2 double mutant flowers late in LDs	Bu et al., 2014 PLoS Genet; Xu et al., 2014 Nuc Acid Res	interact with CO and binds directly to the FT promoter to activate its expression; interacts with HAM1/2 to induce histone acethylation
		AT1G04130	1	TPR2 (TOPLESS RELATED 2)	co-repressor	tpr2 mutant flowers early in LDs	Chang et al., 2019 Plant Phisiol.	interacts with CO and AFP2 to repress flowering
		AT1G04400	1	CRY2 (CRYPTOCHROME 2)	blue light photoreceptor	mutant late flowering in LDs	Bagnall et al., 1996, Planta; Liu et al., 2008 Plant Cell; Zuo et al., 2011 Curr Biol; Holtkotte et al., 2017 PLoS G
		AT1G06770	1	BMI1B (B LYMPHOMA MO-MLV INSERTION REGION HOMOLOG 1B)	PRC1 RING-finger homolog	mutant shows derepression of embryonic traits in somatic cells	Bratzel et al., 2010 Curr Biol	mediates H2A monoubiquitination to sustain Polycomb mediated silencing
		AT1G07370	1	PCNA1 (PROLIFERATING CELL NUCLEAR ANTIGEN 1)			Jing and Berger 2017 Science	interacts with FAS1 to form replication form
		AT1G08600	1	ATRX (ALPHA-THALASSEMIA MENTAL RETARDATION SYNDROME, X-LINKED)	SNF2 chromatin remodeler	mutant flowers late in LDs	Duc et al., 2017 Plant Cell; Wang et al., 2018 Mol Plant;	controls histone H3 occupancy and H3.3 levels; interact with LHP1 tp repress FLC via H3.3 deposition
		AT1G08970	1	NFYC3/HAP5C (NUCLEAR TRANSCRIPTION FACTOR Y SUBUNIT C-3/HEME ACTIVATED PROTEIN 5C)	CCAAT-box binding transcription factor	no mutant described but the protein interacts with CO in yeast	Wenkel et al., 2006 Plant Cell
		AT1G09530	1	PIF3 (PHYTOCHROME INTERACTING FACTOR 3)	bHLH transcription factor	antisense suppresssion of PIF3 causes early flowering	Oda et al., 2004, FEBBS Lett.; Ni et al., 1998, Cell; Galvao et al., 2015 Plant J	induces FT expression
		AT1G09570	1	PHYA (PHYTOCHROME A)	Red or far-red light photoreceptor	mutant late flowering in LD, overexpressor early flowering in SD and LD	Johnson et al., 1994 Plant Physiology; Bagnall et al., 1995 Plant Physiology; Sheerin et al., 2015 Plant Cell	interacts with SPA1 to disrupt SPA1-COP1 interaction in late afternoon
		AT1G10450	1	SNL6 (SIN LIKE 6)	Scaffold protein of histon deacethylase	snl5/6 flowers slightly late in LDs	Huang et al., 2019 Plant J; Mehdi et al., 2016 Plant Cell	accociates with HDA19; represses SMZ, TOE1 and TOE2 by direct binding in LDs; represses AGL19 in SDs by direct binding in SDs
		AT1G12910	1	LWD1/ATAN11 (LIGHT-REGULATED WD 1/ANTHOCYANIN11)	WD-40 repeat	lwd1 lwd2 double mutant early flowering in LD and SD	Wu et al., 2008, Plant Phys; Wu et al., Nat Commun	potentially interacts with TCP20/22 and induce CCA1 expression by direct binding to its promoter
		AT1G13740	1	AFP2 (ABI5-BINDING PROTEIN 2)	ABI5 binding protein	afp1 mutant flowers early in LDs; Overexpression delays flowering in LDs	Chang et al., 2019 Plant Phisiol.	interacts with CO and TPR2 to delay flowering; negatively regulates CO protein stability during night
		AT1G14400	1	UBC1 (UBIQUITIN CONJUGATING ENZYME 1)	E2 enzyme involved in H2Bub1	mutant slightly early flowering, redundant with UBC2	Gu et al., 2009 Plant Journal; Xu et al., 2009 Plant Journal; Cao et al., 2008 Plant Cell; Li et al., 2018 Nat Plant	interacts with FRI and enriched across FLC locus
		AT1G14920	1	GAI (GIBBERELLIC ACID INSENSITIVE)	GRAS family of putative transcription regulators	gain-of-function mutant flower late, suppresses ga1-3 late flowering phenotype, redundant with RGA	Wilson et al, 1992 Plant Phys; Dill and Sun, 2001 Genetics; Galvao et al., 2012 Development; Porri et al., 2012 Development; Wang et al., 2016 Plant Physiol; Xu et al., 2016 FEBS Lett	interacts directly with CO to interefere its transactivation activity of FT
		AT1G15550	1	GA3ox1 (GIBBERELLIN 3-OXIDASE 1)	gibberellin 3-oxidase activity, GA biosynthesis	ga3ox1-3 single mutant slightly late flowering in LD, in the ga3ox1-3 ga3ox2-1 double mutant the late flowering phenotype is enhanced but remains mild in LD	Mitchum et al., 2006 Plant J; Osnato et al., 2012 Nat Commun	catalyse GA biosynthesis
		AT1G15750	1	TPL (TOPLESS)	co-repressor		Goralogia et al., 2017 Plant J; Long et al., 2002 Development; Long et al., 2006 Science	forming a repressor complex with CDF1, represses CO expression in morning
		AT1G17760	1	CstF77 (CLEAVAGE STIMULATING FACTOR 77)	CstF RNA 3'-processing complex	mutant flowers late in LDs	Liu et al., 2010 Science; Wang et al., 2014 PNAS	required for 3′ processing of FLC antisense transcripts
		AT1G18075	1	MIR159B (MICRO RNA 159B)			Achard et al., 2004 Development; Allen et al., 2007 PNAS	modulates photoperiodic control of the floral transition; targets GAMYBs
		AT1G19180	1	JAZ1 (JASMONATE-ZIM PROTEIN 1)	JAZ protein		Zhai et al., 2015 Plant Cell
		AT1G19330	1	AFR2 (SAP30 FUNCTION-RELATED 2)	Sin3-Associated Polypeptide	mutant flowers early in LDs and SDs; additive to afr3	Gu et al., 2013 PLoS Biol.	modulates the acetylation level of FT chromatin at the end of long days; directrly interact with AGL15/18
		AT1G21970	1	LEC1 (LEAFY COTYLEDON 1)	NF-Y transcription factor		Tao et al., 2017 Nature	activates FLC expression in the pro-embryo and onwards; promotes active chromatin modifications at FLC
		AT1G22770	1	GI (GIGANTEA)	unknown	mutant late flowering in LDs	Fowler et al., 1999 EMBO J; Park et al., 1999 Science; Huq et al., 2000 PNAS; Mizoguchi et al., 2005 Plant Cell; Sawa et al., 2007 Science; Song et al., 2014 PNAS	circadian clock regulated, mRNA accumulated in late afternoon, making a complex with FKF1 to stabilise CO
		AT1G24190	1	SNL3 (SIN LIKE 3)	Scaffold protein of histon deacethylase	mutant flowers slightly late in LDs; snl1/2/3/4/5 flowers late in LDs and early in SDs	Huang et al., 2019 Plant J; Mehdi et al., 2016 Plant Cell	accociates with HDA19; represses SMZ, TOE1 and TOE2 by direct binding in LDs; represses AGL19 in SDs by direct binding in SDs
		AT1G24260	1	SEP3 (SEPALLATA 3)	MADS-box transcription factor	sep1 sep2 sep3 sep4 quadruple mutants do not form floral organs	Kaufmann et al., 2009 PLoS Biology; Teper-Bamnolker and Samach, 2005 Plant Cell;
		AT1G25540	1	PFT1 (PHYTOCHROME AND FLOWERING TIME 1)/MED25	Mediator Complex Subunit 25	mutant late flowering in LDs and SDs	Cerdán and Chory 2003 Nature; Bäckstrom et al., 2007 Mol Cell; Iñigo et al., 2012 Plant J; Liu et al., 2017 PLoS G; Yao et al., 2019	interact with TCPs and FBHs to facilitate CO transcription
		AT1G25560	1	TEM1 (TEMPRANILLO 1)	RAV subfamily transcription factor, AP2/B3-domain containing	double tem1 tem2 RNAi mutants are early flowering in LDs, flower early at 16C	Castillejo and Pelaz, 2008 Current Biology; Marin-Gonzalez et al., 2014 Plant Physiol; Mateos et al., 2015 Genome Biol	directly binds to 5'UTR of FT to downregulate its expression; binds to GI; directly regulates GA3ox1/2 expression
		AT1G26310	1	CAL (CAULIFLOWER)	MADS-box transcription factor	Abnormal flower development (in combination with ap1 mutants)	Ferrándiz et al., 2000 Development
		AT1G27360	1	SPL11 (SQUAMOSA PROMOTER BINDING PROTEIN-LIKE 11)	SBP transcription factor	spl10/11/2 flowers late in LDs	Yao et al., 2019 New Phytol
		AT1G27370	1	SPL10 (SQUAMOSA PROMOTER BINDING PROTEIN-LIKE 10)	SBP transcription factor	spl10/11/2 flowers late in LDs	Yao et al., 2019 New Phytol	interacts with MED25 and binds directly to FUL and AP1 to induce their expression
		AT1G28300	1	LEC2 (LEAFY COTYLEDON 2)	B3 domain transcription factor		Li et al., 2018 Nat Plants; Tao et al., 2019 Nat Plants	recruites FRI-C supercomplex to activate FLC expression during embryogenesis
		AT1G29860	1	WRKY71	WRKY-type transcription factor	Overexpression flowers earlier in LDs and SDs; dominant repression line flowers later in LDs and SDs	Yu et al., 2016 Plant J	induces FT and LFY expression in LDs by direct binding to its promoter
		AT1G30040	1	GA2ox2 (GIBBERELLIN 2-OXIDASE 2)	gibberellin 2-oxidase	single mutant has no flowering phenotype; double, triple and quintuple ga2ox mutants flower early under short days	Rieu et al., 2008 Plant Cell; Mateos et al., 2015 Genome Biol
		AT1G30810	1	JMJ18 (JUMONJI 18)	Jumonji (JMJ) domain containing demethylase	mutant flowers late in LDs and SDs	Yang et al., 2012 PLoS Genet	binds FLC chromatin directly to reduce H3K4me3 level at FLC and reduces its expression; induces FT expression
		AT1G30970	1	SUF4 (SUPPRESOR OF FRI 4)	C2H2-type zinc finger transcription factor	suppresses the late flowering phenotype in the FRI	Kim et al., 2006 Plant Cell; Choi et al., 2011 Plant Cell	interacts with FRI and FRL1 to form FRI-C; binds directly to FLC promoter
		AT1G32640	1	MYC2	bHLH transcription factor	myc2/3 and myc2/4 double mutants flower early in LDs and SDs	Wang et al., 2017 Mol Plant	JA-activated transcription factor; binds directly to FT promoter and represses FT expression
		AT1G35460	1	FBH1 (FLOWERING BHLH 1)	bHLH transcription factor	OE early flowering in LDs and SDs	Ito et al., 2012 PNAS; Liu et al., 2017 PLoS G	making a complex with TCPs to activate CO transcription
		AT1G47990	1	GA2ox4 (GIBBERELLIN 2-OXIDASE 4)	gibberellin 2-oxidase	single mutant flowers slightly early in SDs; double, triple and quintuple ga2ox mutants flower early under short days	Rieu et al., 2008 Plant Cell
		AT1G48742	1	MIR157D (MICRO RNA 157D)	miRNA		Rhoades et al., 2002, Cell	regulates juvenile to adult transition; progressively declines in leaves; targets SPL genes;
		AT1G50700	1	CDPK33 (CALCIUM-DEPENDENT PROTEIN KINASES 33)	calcium-dependent protein kinase	mutant flowers late after transient LD treatment (4LDs)	Kawamoto et al., 2015 Sci Rep	promotes florigen activation complex by phosphorylation of FD
		AT1G50960	1	GA2ox7 (GIBBERELLIN 2-OXIDASE 7)	gibberellin 2-oxidase	ga2ox7 ga2ox8 double mutants bolt early in SDs	Schomburg et al., 2003 Plant Cell
		AT1G51140	1	FBH3 (FLOWERING BHLH 3)	bHLH transcription factor		Ito et al., 2012 PNAS; Liu et al., 2017 PLoS G	making a complex with TCPs to activate CO transcription
		AT1G51450	1	ASH2R (ARABISOPSIS Ash2 RELATIVE)	a subunit of COMPASS-like complex	KD plants flower early in LDs; overexpression delays flowering in LDs	Jiang et al., 2011 PLoS Genet	forms a nuclear complex with RBL and WDR5A to mediate genome wide H3K4 trimethylation, including FLC/MAF4/MAF5 by direct binding
		AT1G53090	1	SPA4 (SPA1-RELATED 4)	WD-40 and protein kinase-like domain	spa1 spa3 spa4 triple mutants flower early in LDs and SDs	Laubinger et al., 2006 Development; Zhu et al., 2008 Plant Cell	degradation of phosphorylated CO via 26S proteasome
		AT1G53160	1	SPL4 (SQUAMOSA PROMOTER BINDING PROTEIN-LIKE 4)	SBP transcription factor	Overexpression promotes flowering; spl3/4/5-kd flowers slightly late in LDs	Wu and Poethig, 2006 Development; Jung et al., 2016 Mol Plant	interacts with FD and binds to the promoters of AP1, LFY and FUL
		AT1G54830	1	NFYC9 (NUCLEAR TRANSCRIPTION FACTOR Y SUBUNIT C-9)	CCAAT-box binding transcription factor		Wenkel et al., 2006 Plant Cell
		AT1G55250	1	HUB2 (HISTONE MONOUBIQUITINATION 2)	E3 enzyme involved in H2Bub1	mutant flowers early in LDs and SDs	Cao et al., 2008 Plant Cell	modulates H2Bub1 level at FLC/MAFs in association with UBC1/2
		AT1G55325	1	GRAND CENTRAL (GCT)/MED13 (MEDIATOR 13)	Mediator CDK8 module	mutant flowers late in LDs	Gillmor et al., 2014 Development	regulates developmental timing via miR156 level
		AT1G56170	1	NFYC2/HAP5B (NUCLEAR TRANSCRIPTION FACTOR Y SUBUNIT C-2/HEME ACTIVATED PROTEIN 5B)	CCAAT-box binding transcription factor	no mutant described but the protein interacts with CO in yeast	Wenkel et al., 2006 Plant Cell
		AT1G59890	1	SNL5 (SIN LIKE 5)	Scaffold protein of histon deacethylase	snl5/6 flowers slightly late in LDs; snl1/2/3/4/5 flowers late in LDs and early in SDs	Huang et al., 2019 Plant J; Mehdi et al., 2016 Plant Cell	accociates with HDA19; represses SMZ, TOE1 and TOE2 by direct binding in LDs; represses AGL19 in SDs by direct binding in SDs
		AT1G61040	1	VIP5 (VERNALIZATION INDEPENDENCE 5)	Component of Paf1c	mutant early flowering	Oh et al., 2004 Plant Cell	mutants show reduced FLC expression
		AT1G65470	1	FAS1 (FASCIATA 1)	a subunit of chromatin assembly factor		Kaya et al., 2001 Cell; Kobayashi et al., 1999 Science; Jing and Berger 2017 Science	interacts with PCLF, LHP1 and PCNA1/2 to restore epigenetic memory of scilenced FLC
		AT1G65480	1	FT (FLOWERING LOCUS T)	Phosphatidylethanolamine-binding protein	mutant late flowering in LDs	Corbesier et al., 2007 Science; Notaguchi et al. 2008, Plant Cell Physiology; Jaeger and Wigge, 2007 Current Biology; Mathieu et al., 2007 Current Biology; Kardailsky et al., 1999 Science; Kobayashi et al., 1999 Science
		AT1G66350	1	RGL1 (RGA-LIKE 1)	GRAS family of putative transcription regulators		Galvao et al., 2012 Development; Porri et al., 2012 Development; Wang et al., 2016 Plant Physiol; Xu et al., 2016 FEBS Lett	interacts directly with CO to interefere its transactivation activity of FT
		AT1G66783	1	MIR157A (MICRO RNA 157A)	miRNA	miR157a/c flower earlier	He et al., 2018, PLOS Genetics	regulates juvenile to adult transition; progressively declines in leaves; targets SPL genes;
		AT1G66795	1	MIR157B (MICRO RNA 157B)	miRNA		Rhoades et al., 2002, Cell	regulates juvenile to adult transition; progressively declines in leaves; targets SPL genes;
		AT1G67170	1	FLL2 (FLX LIKE 2)	coiled-coil protein	loss-of-function mutant does not affect flowering time; point mutation allele sof78 showed late flowering with increased FLC expression	Fang et al., 2019 Nature	interacts with FCA at nuclear bodies and is required for FCA function to promote proximal polyadenylation
		AT1G68050	1	FKF1 (FLAVIN BINDING, KELCH REPEAT, F-BOX 1)	E3 ubiquitin ligase, blue light photoreceptor	mutant late flowering in LDs	Nelson et al., 2000 Cell; Imaizumi et al., Nature 2003; Song et al., 2014 PNAS	making a complex with GI, targeting CDFs/ bind directly to CO to stabilise it
		AT1G68840	1	TEM2 (TEMPRANILLO 2)	RAV subfamily transcription factor, AP2/B3-domain containing	double tem1 tem2 RNAi mutants are early flowering in LDs, flower early at 16C	Castillejo and Pelaz, 2008 Current Biology; Marin-Gonzalez et al., 2014 Plant Physiol; Mateos et al., 2015 Genome Biol	directly binds to 5'UTR of FT to downregulate its expression; binds to GI; directly regulates GA3ox1/2 expression
		AT1G69120	1	AP1 (APETALA1)	MADS-box transcription factor	Abnormal flower development	Simon et al., 1996 Nature; Mandel and Yanofsky, 1995 Nature	define floral meristem identity
		AT1G69570	1	CDF5 (CYCLING DOF FACTOR 5)	DOF transcription factor	cdf1 cdf2 cdf3 cdf5 quadruple mutants flower early in LDs and SDs	Fornara et al., 2009 Developmental Cell
		AT1G69690	1	TCP15 (TEOSINTE BRANCHED/CYCLOIDEA/PCF 13)	TCP transcription factor	tcp14/15 double mutant flowers late in LDs	Lucero et al., 2013 Mol Plant	binds to the promoter of SOC1 to activate its expression downstream from GA
		AT1G70060	1	SNL4 (SIN LIKE 4)	Scaffold protein of histon deacethylase	mutant flowers slightly late in LDs; snl1/2/3/4/5 flowers late in LDs and early in SDs	Huang et al., 2019 Plant J; Mehdi et al., 2016 Plant Cell	accociates with HDA19; represses SMZ, TOE1 and TOE2 by direct binding in LDs; represses AGL19 in SDs by direct binding in SDs
		AT1G71800	1	CstF64 (CLEAVAGE STIMULATING FACTOR 64)	CstF RNA 3'-processing complex	mutant flowers late in LDs	Liu et al., 2010 Science; Wang et al., 2014 PNAS	required for 3′ processing of FLC antisense transcripts
		AT1G72010	1	TCP22 (TEOSINTE BRANCHED 22)	TCP transcription factor	mutant early flowering in LDs	Wu et al., 2016	interacts with LWD1 and induces CCA1 expression by direct binding
		AT1G72390	1	PHL (PHYTOCHROME-DEPENDENT LATE-FLOWERING)	unknown	mutant late flowering in LDs	Endo et al., 2013 PNAS	bridge phyB and CO in red light dependent manner; suppress CO degradation in the afternoon
		AT1G73687	1	MIR159A (MICRO RNA 159A)		Overexpression of miR159a delays the floral transition in short days (SDs)	Achard et al., 2004 Development; Allen et al., 2007 PNAS	modulates photoperiodic control of the floral transition; targets GAMYBs
		AT1G74720	1	QKY (QUIRKY)/MCTP15	C2 domain and transmembrane region proteins	mutant flowers late in LDs	Liu et al., 2019 Plant Cell	interacts with SYM121 to regulate FT movement to the CC via endosomal traffiking pathway; function parallel to FTIP-mediated trafficking
		AT1G75060	1	AFR1 (SAP30 FUNCTION-RELATED 1)	Sin3-Associated Polypeptide	mutant flowers early in LDs and SDs; additive to afr1	Gu et al., 2013 PLoS Biol.	modulates the acetylation level of FT chromatin at the end of long days; directrly interact with AGL15/18
		AT1G76710	1	SDG26 (SET DOMAIN GROUP 26)	SET domain protein	mutant late flowering	Xu et al., 2008 Mol Cell Biology	Mutants are late flowering due to increased FLC and MAF expression, but the mechanism is unclear.
		AT1G77080	1	MAF1 (MADS AFFECTING FLOWERING 1)/FLM (FLOWERING LOCUS M) and AGL27 (AGAMOUS LIKE 27)	MADS box transcription factor	mutations cause early flowering, especially under short days	Ratcliffe et al., 2001 Plant Physiology; Scortecci et al., 2001 Plant Journal; Adamczyk et a;., 2007; Mathieu et al., 2009; Gu et al., 2013 Nat Commun	represses FT and SOC1 by direct binding to their promoter
		AT1G77300	1	EFS (EARLY FLOWERING IN SHORT DAYS)/SDG8 (SET DOMAIN GROUP 8)	SET domain protein; H3K36 methyltransferase	mutant early flowering in LDs	Kim et al., 2005 Plant Cell; Xu et al., 2008 Mol Cell Biology; Li et al., 2016 Nature Plant	interacts with FRI to promote H3K36me3 at FLC
		AT1G78440	1	GA2ox1 (GIBBERELLIN 2-OXIDASE 1)	gibberellin 2-oxidase	single mutant has no flowering phenotype; double, triple and quintuple ga2ox mutants flower early under short days	Rieu et al., 2008 Plant Cell
		AT1G78580	1	TPS1 (TREHALOSE-6-PHOSPHATE SYNTHASE 1)	Metabolism	tps1-2 GVG:TPS1 plants flower extremely late in LDs and SDs	Wahl et al., 2013 Science	T6P pathway controls SPL3/4/5 expression via miR156 accumulation
		AT1G79430	1	FE (FLOWERING LOCUS E)/APL (ALTERED PHLOEM DEVELOPMENT)	Myb-related protein	mutant late flowering in LDs		Abe et al., 2015 Development; Shibuta and Abe
		AT1G79460	1	GA2/KS (GA REQUIRING 2/ENT-KAURENE SYNTHASE)	ent-kaurene synthase B activity which catalyzes the second step in the cyclization of GGPP to ent-kaurene in the gibberellins biosynthetic pathway	dwarf plant	Yamaguchi et al., 1994 Plant Phys
		AT1G79730	1	ELF7 (EARLY FLOWERING 7)	Component of Paf1c	mutant early flowering	He et al., 2004 Genes Dev	mutants show reduced FLC expression
		AT1G80070	1	PRP8 (PRE-mRNA PROCESSING 8)	core spliceosome component	null alleles are embryonic lethal; hypomorphic allele flowers late	Marquadt et al., 2014 Mol Cell	increases COOLAIR proximal polyadenylation
		AT1G80340	1	GA3ox2 (GIBBERELLIN 3-OXIDASE 2)	gibberellin 3-oxidase activity, GA biosynthesis	ga3ox1-3 single mutant has no flowering phenotype in LD, in the ga3ox1-3 ga3ox2-1 double mutant the late flowering phenotype is enhanced but remains mild in LD	Mitchum et al., 2006 Plant J; Osnato et al., 2012 Nat Commun	catalyse GA biosynthesis
		AT2G01570	2	RGA (REPRESSOR OF GA1-3 1)	GRAS family of putative transcription regulators	suppresses ga1-3 late flowering phenotype, redundant with GAI	Silverstone et al., 1998 Plant Cell; Dill and Sun, 2001 Genetics; Galvao et al., 2012 Development; Porri et al., 2012 Development; Wang et al., 2016 Plant Physiol; Xu et al., 2016 FEBS Lett	interacts directly with CO to interefere its transactivation activity of FT
		AT2G02760	2	UBC2 (UBIQUITIN CONJUGATING ENZYME 2)	E2 enzyme involved in H2Bub1	No phenotype, but strongly enahnces ubc2	Gu et al., 2009 Plant Journal; Xu et al., 2009 Plant Journal; Cao et al., 2008 Plant Cell; Li et al., 2018 Nat Plant
		AT2G03500	2	EFM (EARLY FLOWERING MYB PROTEIN)	MYB transcription factor	mutant flowers early in LDs and SDs	Yang et al., 2014 Dev Cell	directly represses FT by interacting with JMJ30 to regulate H3K36me2; promoted directly by SVP
		AT2G06210	2	VIP6 (VERNALIZATION INDEPENDENCE 6) also called EARLY FLOWERING 8 (ELF8)	Component of Paf1c	mutant early flowering	He et al., 2004 Genes Dev; Oh et al., 2004 Plant Cell	mutants show reduced FLC expression
		AT2G17290	2	CDPK6 (CALCIUM-DEPENDENT PROTEIN KINASES 6)	calcium-dependent protein kinase	cdpk6/33 flowers late after transient LD treatment (4LDs)	Kawamoto et al., 2015 Sci Rep	promotes florigen activation complex by phosphorylation of FD
		AT2G18790	2	PHYB (PHYTOCHROME B)	Red/Far-red light photoreceptor	mutant early flowering in LDs and SDs	Endo et al., 2005 Plant Cell; Valverde et al., 2004 Science; Cerdán and Chory 2003 Nature; Reed et al., 1993 Plant Cell; Sheerin et al., 2015 Plant Cell; Lazaro et al., 2015 Plant Cell; Jung et al., 2016 Science	interact with HOS1, facilitates CO protein degradation in the morning; integrates light and temperature signals
		AT2G18915	2	LKP2 (LOV KELCH PROTEIN 2)	E3 ubiquitin ligase	fkf1 ztl lkp2 triple mutants are late flowering in LDs; LKP2 overexpressor late flowering in LD	Fornara et al., 2009 Developmental Cell; Schultz et al., 2001 Plant Cell	interacts with GI and regulates CDF2 protein accumulation
		AT2G19425	2	MIR156G (MICRO RNA 156G)	miRNA			regulates juvenile to adult transition; progressively declines in leaves; targets SPL genes
		AT2G19520	2	FVE	MSI-homologue	mutant late flowering	Ausin et al., 2004 Nat genetics	mutants show increased FLC expression
		AT2G21070	2	FIO1 (FIONA1)	unknown (nuclear localized)	mutant early flowering in LD and SD	Kim et al., 2008, Plant Cell
		AT2G21660	2	GRP7 (GLYCINE-RICH RNA-BINDING PROTEIN 7 )	RNA-binding protein	mutant late flowering	Streitner et al., 2008, Plant Journal; Xiao et al., 2015 Plant Physiol	binds to COOLAIR pre-mRNA downstream of the proximal polyadenylation site and regulates proximal COOLAIR processing
		AT2G22370	2	MED18 (MEDIATOR 18)	Mediator CDK8 module	mutant flowers late in LDs and SDs	Zheng et al., 2013 PLoS ONE; Hyung et al., 2016 Dev Cell	regulates developmental timing via miR156 level
		AT2G22540	2	SVP (SHORT VEGETATIVE PHASE)	MADS-box transcription factor	mutant early flowering in LDs and SDs	Li et al., 2008 Dev Cell; Hartmann et al., 2000 Plant Journal; Deng et al., 2011 PNAS; Mateos et al., 2015 Genome Biol	interacts with LHP1 to make PRC complexes; targets SPL3/15 to regulate juvenile to adult phase; directly/indirectly regulates GA metabolic genes
		AT2G22630	2	AGL17 (AGAMOUS-LIKE 17)	MADS-box transcription factor	mutant late flowering in LDs	Han et al., 2008 Plant Journal
		AT2G23380	2	CLF (CURLY LEAF)	SET domain protein component of PRC2, H3K27 methylatransferase	Mutant early flowering with upcurled leaves	Goodrich et al., 1997 Nature; Jiang et al., 2008 PLoS One; Lopez-Vernaza et al., 2012 PLoS One	Repression of AG, FT, FLC and SEP3 by deposition of repressive mark H3K27me3
		AT2G24790	2	COL3 (CONSTANS LIKE 3)/BBX4	BBX Zinc finger transcription factor	col3 mutant flowers early in LDs	Tripathi et al., 2017 PNAS	represses induction of FT
		AT2G25095	2	MIR156A (MICRO RNA 156A)	miRNA	Overexpression delays flowering; mir156a/c double mutant flowers early in LDs	Wu and Poethig, 2006 Development	regulates juvenile to adult transition; progressively declines in leaves; targets SPL genes; repressed by sugar (glucose/sucrose) treatment; repressed at the adult phase by epigenetic regulators
		AT2G25170	2	PKL (PICKLE)	CHD3 chromatin remodeling factor	Mutants flower late in LDs	Ogas et al., 1997 Science; Fu et al., 2016 Sci China Life Sci; Jing et al., 2019 Plant Physiol; Jing et al., 2019 Plant Cell Environ	interacts with ATX1 to mediate H3K4me3 deposition at FT; interacts with CO to enhance its binding to FT
		AT2G25930	2	ELF3 (EARLY FLOWERING 3)	unknown (nuclear localized)	mutant early flowering in LD and SD	Hicks et al., 1996, Science; McWatters et al., 2000, Nature; Liu et al., 2001, Plant Cell; Nusinow et al., 2011 Nature; Nieto et al., Curr Biol; Ding et al., 2018 Cell Rep; Yu et al., 2008 Mol Cell; Yoshida et al., 2009 New Phytol; Lu et al., 2012 Plant Physiol	interact with ELF4 and LUX to form Evening complex to repress PIF4/5 transcription; physically interacts with PIF4 to inhibit its protein activity; physically interact with COP1, CCA1, GI and SVP
		AT2G27990	2	PNF (POUND-FOOLISH)	BEL1-like homeodomain transcription factor	pny pnf double mutants do not flower	Kanrar et al., 2008 Plant Journal; Smith et al., 2004 Current Biology	contributes to meristem maintenance and flowering
		AT2G28056	2	MIR172A (MICRO RNA 172A)	miRNA	Overexpression promotes flowering	Zhu and Helliwell, 2011 J Exp Bot	contributes to floral response; targets AP2-like TFs
		AT2G28550	2	TOE1 (TARGET OF EAT 1)	AP2-domain transcription factor	mutant early flowering in LDs	Aukerman and Sakai, 2003 Plant Cell; Schwab et al., 2005 Dev Cell; Mathieu et al., 2009 PLoS Biology; Yant et al., 2010 Plant Cell; Zhang et al. 2015 Gene Dev; Zhai et al., 2015 Plant Cell	Inhinits CO protein function by binding to its activation domain; binds to FT promoter near to CO binding site; contributes to inactivate CO in the morning; bind to FT downstream region
		AT2G29570	2	PCNA2 (PROLIFERATING CELL NUCLEAR ANTIGEN 2)			Jing and Berger 2017 Science	interacts with FAS1 to form replication form
		AT2G30120	2	FLX (FLC EXPRESSOR)/SUF5 (SUPRESSOR OF FRI 5)	unknown protein	suppresses the late flowering phenotype in the FRI	Andersson et al., 2008 Plant Cell Physiol; Choi et al., 2011 Plant Cell	a component of FRI-C; posseses transcriptional activation potential
		AT2G30470	2	VAL1 (VIVIPAROUS1/ABSCISIC ACID INSENSITIVE3-LIKE1 )	PHD-like, B3-domain transcription factor	Mutant late flowering	Jing et al., 2019 Plant Physiol	Mediates repressive mark H3K27me3 deposition on FT chromatin and represses its expression; recruits LHP1 to FT
		AT2G30580	2	BMI1A (B LYMPHOMA MO-MLV INSERTION REGION HOMOLOG 1A)	PRC1 RING-finger homolog	mutant shows derepression of embryonic traits in somatic cells	Bratzel et al., 2010 Curr Biol	mediates H2A monoubiquitination to sustain Polycomb mediated silencing
		AT2G31650	2	ATX1 (ARABIDOPSIS TRITHORAX 1)	SET1-Class H3K4 methyltransferase	mutant early flowering in long and short days.	Pien et al., 2008 Plant Cell; Jing et al., 2019 Plant Physiol; Jing et al., 2019 Plant Cell Environ	Enhances FLC expression and FT expression by mediating H3K4me2 deposition on their locus
		AT2G32950	2	COP1 (CONSTITUTIVE PHOTOMORPHOGENIC 1)	E3 ubiquitin ligase	mutant early flowering in LDs and SDs	Jang et al., 2008 EMBO J; Liu et al., 2008 Plant Cell; Sarid-Krebs et al., 2005 Plant J	degradation of phosphorylated CO via 26S proteasome
		AT2G33810	2	SPL3 (SQUAMOSA PROMOTER BINDING PROTEIN-LIKE 3)	SBP transcription factor	Overexpression promotes flowering; spl3/4/5-kd flowers slightly late in LDs	Gandikota et al., 2007 Plant Journal; Cardon et al., 1997 Plant Journal; Wang et al., 2009 Cell; Yamaguchi et al., 2009 Developmental Cell; Jung et al., 2016 Mol Plant	interacts with FD and binds to the promoters of AP1, LFY and FUL
		AT2G33835	2	FES (FRIGIDA ESSENTIAL 1)	A CCCH zinc finger protein	mutant early flowering in winter annual accessions	Schmitz et al., 2005 Development; Choi et al., 2011 Plant Cell	Required for FRI to upregulate FLC, but not required in autonomous pathway mutants
		AT2G34555	2	GA2ox3 (GIBBERELLIN 2-OXIDASE 3)	gibberellin 2-oxidase	single mutant has no flowering phenotype; double, triple and quintuple ga2ox mutants flower early under short days	Rieu et al., 2008 Plant Cell
		AT2G34720	2	NFYA4 (NUCLEAR FACTOR Y, SUBUNIT A4)	CCAAT-box binding transcription factor	mutant shows no flowering-time phenotype; plants overexpressing the gene in phloem companion cells are late flowering in LDs	Wenkel et al., 2006 Plant Cell
		AT2G34880	2	JMJ15 (JUMONJI 15)	Jumonji (JMJ) domain containing demethylase	overexpression leads to early flowering in LDs and SDs	Yang et al., 2012 PlantCell Rep	represses FLC and enhances FT expression; decreases H3K4me3 level at FLC
		AT2G38880	2	NFYB1/HAP3A (NUCLEAR TRANSCRIPTION FACTOR Y SUBUNIT B-1/HEME ACTIVATED PROTEIN 3A)	CCAAT-box binding transcription factor	overexpression causes late flowering in LDs	Wenkel et al., 2006 Plant Cell
		AT2G39250	2	SNZ (SCHNARCHZAPFEN)	AP2-domain transcription factor	smz snz toe1 toe2 quadruple mutants are early flowering in LDs	Schmid et al., 2003 Development; Mathieu et al., 2009 PLoS Biology, Yant et al., 2010 Plant Cell
		AT2G39810	2	HOS1 (HIGH EXPRESSION OF OSMOTICALLY RESPONSIVE GENE 1)	E3 ubiquitin ligase	mutant early flowering in LDs and SDs	Lazaro et al., 2012 Plant Cell; Lazaro et al., 2015 Plant Cell	interact with CO-alpha for degradation
		AT2G40080	2	ELF4 (EARLY FLOWERING 4)	unknown	mutant early flowering in LD and SD	Doyle et al., 2002, Nature; Kikis et al., 2005, Plant J; McWatters et al., 2007, Plant Phys; Nusinow et al., 2011 Nature	interact with ELF3 and LUX to form Evening complex to repress PIF4/5 transcription;
		AT2G41370	2	BOP2 (BLADE-ON-PETIOLE 2)	BTB/POZ-ankyrin transcriptional coactivators	bop1 bop2 flowers early in LDs	Andres et al., 2015 Plant physiol; Khan et al., 2015 Plant Physiol	regulates the expression domain of FD in the SAM during floral transition
		AT2G42200	2	SPL9 (SQUAMOSA PROMOTER BINDING PROTEIN-LIKE 9)	SBP transcription factor	spl9 spl15 double mutants reduce plastochron length and delay flowering	Schwarz et al., 2008 Plant Molecular Biology; Wang et al., 2008 Plant Cell; Wu et al., 2009 Cell; Wang et al., 2009 Cell; Yamaguchi et al., 2014 Science	contributes to flowering and juvenile-adult transition; interefares TCP4-CUC interaction to regulate leaf complexity
		AT2G42280	2	FBH4 (FLOWERING BHLH 4)	bHLH transcription factor		Ito et al., 2012 PNAS; Liu et al., 2017 PLoS G	making a complex with TCPs to activate CO transcription
		AT2G43010	2	PIF4 (PHYTOCHROME INTERACTING FACTOR 4)	bHLH transcription factor	mutant flowers late at high ambient temperature in SDs; Overexpression causes early flowering in LDs	Kumar et al 2012 Nature; Fernandez et al., 2016 Plant J; Galvao et al., 2015 Plant J	induces FT expression by direct binding; H2A.Z level is affected for binding of PIF4 to FT; physically interacts with CO
		AT2G43410	2	FPA	RNA-binding protein	mutant late flowering	Baurle et al., 2007 Science; Schomburg et al., 2001 Plant Cell; Hornyik et al,m 2010 Dev Cell	mutants show increased FLC expression; controls alternative cleavage and RNA polyadenylation
		AT2G44745	2	WRKY12	WRKY-type transcription factor	wrky12 mutation delays flowering in SDs	Li et al., 2016 Mol Plant	induces FUL expression by direct binding to its promoter; WRKY12 function is interfered by GAI/RGL1
		AT2G44950	2	HUB1 (HISTONE MONOUBIQUITINATION 1)	E3 enzyme involved in H2Bub1	mutant flowers early in LDs and SDs	Cao et al., 2008 Plant Cell	modulates H2Bub1 level at FLC/MAFs in association with UBC1/2
		AT2G45640	2	SAP18 (SIN3-ASSOCIATED POLYPEPTIDE 18)	Histone deacetylase complex subunit	svp sap18 double mutants show aberrant floral morphology	Liu et al., 2009 Developmental Cell
		AT2G45660	2	SOC1 (SUPPRESSOR OF OVEREXPRESSION OF CONSTANS)	MADS-box transcription factor	mutant late flowering in LDs and SDs	Liu et al., 2007 Development; Onouchi et al., 2000 Plant Cell
		AT2G46020	2	BRM (BRAHMA)	SWI2/SNF2 chromatin remodeling ATPases	mutant flowers early in LDs and SDs	Farrona et al., 2004; Li et al., 2015 PLoS Genet; Torres and Deal 2019 Plant J	represses FT expression in LDs; induces SVP expression by antagonising PcG-mediated gene scilencing; cooperately controls FT transcription; facilitates chromatin opening
		AT2G46255	2	MIR159C (MICRO RNA 159C)			Achard et al., 2004 Development; Allen et al., 2007 PNAS	modulates photoperiodic control of the floral transition; targets GAMYBs
		AT2G46340	2	SPA1 (SUPPRESSOR OF PHYA-105)	WD-40 and protein kinase-like domain	mutant early flowering in SDs	Hoecker et al., 1998 Plant Cell; Hoecker et al., 1999 Science; Ishikawa et al., 2006 Plant Journal; Laubinger et al., 2006 Development; Saijo et al., 2008 Molecular Cell;	degradation of phosphorylated CO via 26S proteasome
		AT2G46790	2	PRR9 (PSEUDO-RESPONSE REGULATOR 9)	Pseudo response regulator	overexpressor early flowering	Farré et al., 2005, Curr Biol; Nakamichi et al., 2005, Plant Cell Physiol; Nakamichi et al., 2007, Plant Cell Physiol; Nakamichi et al., Plant Cell 2010; Hayama et al., 2017 EMBO J
		AT2G46830	2	CCA1 (CIRCADIAN CLOCK ASSOCIATED 1)	MYB transcription factor	mutant early flowering in short days, lhy cca1 double mutant not responsive to photoperiod	Alabadi et al., 2001, Science; Wang and Tobin., 1998, Cell; Green and Tobin, 1999, PNAS; Fujiwara et al., 2008 Plant Cell; Nagel et al., 2015 PNAS;	functional paralogues of LHY1; negatively regulates TOC1 expression by direct binding to its promoter; controls FT level by direct binding
		AT2G47700	2	RFI2 (RED AND FAR-RED INSENSITIVE 2)	RING-domain zinc finger transcription factor	mutant early flowering in LDs and SDs	Chen and Ni, 2006 Plant Journal
		AT3G01320	3	SNL1 (SIN LIKE 1)	Scaffold protein of histon deacethylase	snl1/2/3/4/5 flowers late in LDs and early in SDs	Huang et al., 2019 Plant J; Mehdi et al., 2016 Plant Cell	accociates with HDA19; represses SMZ, TOE1 and TOE2 by direct binding in LDs; represses AGL19 in SDs by direct binding in SDs
		AT3G01460	3	MBD9 (METHYL-CpG BINDING DOMAIN 9)	MBD protein	mutant flowers early in LDs	Peng et al., 2006 Plant J; Potok et al., 2019 Nat Commun; Yaish et al., 2009 Plant J	contains CpG‐binding domain; interacts with ARP6 to mediate histone acetylation/DNA methylation and FLC induction
		AT3G02150	3	TCP13 (TEOSINTE BRANCHED/CYCLOIDEA/PCF 13)	TCP transcription factor	tcp5/13/17 KD flowers late in LDs and SDs	Li et al., 2019 Plant Physiol	interacts with FD to facilitate its binding to AP1 locus
		AT3G03450	3	RGL2 (RGA-LIKE 2)	GRAS family of putative transcription regulators		Galvao et al., 2012 Development; Porri et al., 2012 Development; Wang et al., 2016 Plant Physiol	interacts directly with CO to interefere its transactivation activity of FT
		AT3G04240	3	SEC (SECRET AGENT)	O-GlcNAc-transferase	mutant flowers early in LDs and SDs	Zentella et al., 2016 Genes & Development; Xing et al., 2018 EMBO	mediates O-GlcNAc modification of DELLAs to regulate their activity; interacts with ATX1 to activate it by O-GlcNAc modification; contributes to epigenetic regulation of FLC
		AT3G04610	3	FLK (FLOWERING LATE KH MOTIF)	RNA binding protein	mutant late flowering	Lim et al., 2004 Plant Cell; Mockler et al., 2004 PNAS	mutants show increased FLC expression
		AT3G04910	3	WNK1 (WITH NO LYSINE (K) 1)	Serine/threonine protein kinase	mutant flowers late in LDs	Murakami-Kojima et al., 2002, Plant Cell Physiol; Wang et al., 2008 Plant Biology; Fu et al., 2014 Cell	rhysimic expression; mediates glucose signalling by phosphorylating and inducing endocytosis of RGS1 (a putative membrane receptor for D-glucose)
		AT3G05120	3	GID1A (GA INSENSITIVE DWARF1A)	soluble nuclear localized GA receptor	triple gid mutants are late flowering in LD	Griffiths et al., 2006 Plant Cell
		AT3G10390	3	FLD (FLOWERING LOCUS D)	homolog of human lysine-specific demethylase	mutant late flowering	He et al., 2003 Science; Liu et al., 2007 Mol Plant; Wu et al., 2016 PNAS	mutants show increased FLC expression; mediates H3K4 demethylation and transcriptional scilencing of FLC in association with FCA
		AT3G11435	3	MIR172C (MICRO RNA 172C)	miRNA		Zhu and Helliwell, 2011 J Exp Bot	contributes to floral response; targets AP2-like TFs
		AT3G11440	3	MYB65 (MYB DOMAIN PROTEIN 65)	MYB transcription factor	redundant with MYB33, repressed by miR159	Gocal et al., 2001 Plant Phys	one of five GAMYB-like genes; post-transcriptionally targeted by miR160
		AT3G11540	3	SPY (SPINDLY)	O-fucosyltransferase	mutants flower late in LDs and SDs	Zentella et al., 2017 Nat Chem Biol; Silverstone et al., 2007 Plant Physiol	suppresses GA signaling and promotes CK responce
		AT3G11820	3	SYP121 (SYNTAXIN OF PLANTS 121)	Q-SNARE	mutant flowers late in LDs	Liu et al., 2019 Plant Cell	interacts with QKY to regulate FT movement to the CC via endosomal traffiking pathway; function parallel to FTIP-mediated trafficking
		AT3G12810	3	PIE1 (PHOTOPERIOD INDEPENDENT EARLY FLOWERING 1)	Similar to ATP-dependent, chromatin-remodeling proteins of the ISWI and SWI2/SNF2 family	mutant early flowering	Noh and Amasino, 2003 Plant Cell
		AT3G15030	3	TCP4 (TEOSINTE BRANCHED/CYCLOIDEA/PCF 4)	TCP transcription factor	mutant late flowering in LDs, OE early flowering in LDs	Schommer et al., 2008 PLos Biol; Kubota et al., 2017 PLoS G; Liu et al., 2017 PLoS G	making a complex with FBHs to activate CO transcription directly, interact with GI to regulate CO GI-dependent manner
		AT3G15270	3	SPL5 (SQUAMOSA PROMOTER BINDING PROTEIN-LIKE 5)	SBP transcription factor	Overexpression promotes flowering; spl3/4/5-kd flowers slightly late in LDs	Wu and Poethig, 2006 Development; Jung et al., 2016 Mol Plant	interacts with FD and binds to the promoters of AP1, LFY and FUL
		AT3G15354	3	SPA3 (SPA1-RELATED 3)	WD-40 and protein kinase-like domain	spa1 spa3 spa4 triple mutants flower early in LDs and SDs	Laubinger et al., 2006 Development; Zhu et al., 2008 Plant Cell	degradation of phosphorylated CO via 26S proteasome
		AT3G16470	3	JAC1 (JACALIN-LECTIN LIKE1 )		mutant flowers early in SDs and LDs	Xiao et al., 2015 Plant physiol	inhibits nuclear accumulation of GRP7 influencing processing of antisense FLC
		AT3G18217	3	MIR157C (MICRO RNA 157C)	miRNA	miR157a/c flower earlier	He et al., 2018, PLOS Genetics	regulates juvenile to adult transition; progressively declines in leaves; targets SPL genes;
		AT3G18550	3	TCP18 (TEOSINTE BRANCHED/CYCLOIDEA/PCF 18)/BRC1 (BRANCHED 1)	TCP transcription factor/miR319-regulated	axillary meristem of the mutant flowers early in LDs	Niwa et al., 2013 Plant Cell	interacts with FT/TSF to repress premature floral transition of axillary meristem
		AT3G18990	3	VRN1 (VERNALIZATION 1)			Levy et al., 2002 Science	Mutants are reduced in their response to vernalization, for example in an fca-1 background. No effect on flowering in conditions other than vernalization.
		AT3G19290	3	ABF4 (ABRE BINDING FACTOR 4)	bZIP transcription factor	mutant flowers late in LDs	Riboni et al., 2013 Plant Physiol; Riboni et al., 2016 J Exp Bot; Hwang et al., 2019 Mol Plant	interacts with NF-YC and induce SOC1 expression by direct binding to its promoter
		AT3G20810	3	JMJ30 (JUMONJI 30)	Jumonji (JMJ) domain containing demethylase	overexpression delays flowering in LDs and SDs	Lu et al., 2011 Plant Physiol; Yang et al., 2014 Dev Cell	regulates circadian clock; repressed directly by CCA1 and LHY; interacts with EFM and catalyses the removal of H3K36me2/3 at FT
		AT3G21060	3	RBL (RbBP5-LIKE)	a subunit of COMPASS-like complex	KD plants flower early in LDs	Jiang et al., 2011 PLoS Genet	forms a nuclear complex with RBL and WDR5A to mediate genome wide H3K4 trimethylation, including FLC/MAF4/MAF5 by direct binding
		AT3G21150	3	EIP6 (EMF1-INTERACTING PROTEIN6)/BBX32	BBX Zinc finger transcription factor	Overexpression delays flowering in LDs and SDs;	Park et al., 2011 Plant Cell Physiol; Tripathi et al., 2017 PNAS	represses induction of FT
		AT3G21880	3	COL12 (CONSTANS LIKE 12)/BBX10	BBX Zinc finger transcription factor	Overexpression delays floweing in LD,	Ordoñez-Herrera et al., 2018 Plant Physiol;	interacts with CO and inhibit its function
		AT3G21890	3	miP1a (microProtein1a)	BBX protein	Overexpression delays flowering in LDs	Graeff et al., 2016 PLOS Genetics	interact with CO and TPL
		AT3G22380	3	TIC (TIME FOR COFFEE)	a nucleus-acting plant-specific clock regulator	mutant flowers early in LDs and SDs	Hall et al., 2003, Plant Cell; Ding at al., 2007, Plant Cell	regulates circadian clock; functions as a negative regulator of JA signalling by represseng MYC2 protein accumulation vu=ia physical interaction
		AT3G24440	3	VIL1 (VERNALIZATION INSENSTIVE 3 LIKE 1) also called VRN5 (VERNALIZATION 5)	PHD domain protein	mutants are insensitive to vernalization and late flowering in SDs	Greb et al., 2007 Current Biol; Sung et al., 2006 Genes Dev	plays an important role in epigenetic repression of FLC during cold
		AT3G26640	3	LWD2 (LIGHT-REGULATED WD 2)	WD-40 repeat	lwd1 lwd2 mutant early flowering in LD and SD	Wu et al., 2008, Plant Phys; Wu et al., Nat Commun	interacts with TCP20/22 and induce CCA1 expression by direct binding to its promoter
		AT3G26790	3	FUS3 (FUSCA 3)	B3 domain transcription factor		Li et al., 2018 Nat Plants; Tao et al., 2019 Nat Plants	recruites FRI-C supercomplex to activate FLC expression during embryogenesis
		AT3G27010	3	TCP20 (TEOSINTE BRANCHED 20)	TCP transcription factor	mutant early flowering in LDs	Wu et al., 2017	interacts with LWD1 and induces CCA1 expression by direct binding
		AT3G33520	3	ARP6 (ACTIN RELATED PROTEIN 6) also called ESD1 (EARLY IN SHORT DAYS 1), SUF3 (SUPPRESSOR OF FRI 3)	component of a chromatin-remodeling complex	mutant early flowering	Deal et al., 2005 Plant Cell; Martin-Trillo et al., 2006 Development; Choi et al., 2005 Plant Cell;	Mutants show reduced expression of FLC; promotes H2A.Z incorporation to facilitate active chromatin formation at MIR156a/c
		AT3G44680	3	HDA9 (HISTONE DEACETYLASE 9)	Histone deacethylase	mutant flower early in SDs	Kang et al., 2015 New Phytol; Kim et al., 2013 Biochem Biophys Res Commun	regulates the expression of FLC, MAF4, MAF5, and FT
		AT3G46640	3	LUX/PCL1 (LUX ARRHYTHMO/PHYTOCLOCK 1)	MYB transcription factor	mutant early flowering in long and short days	Hazen et al., 2005, PNAS; Onai and Ishuira, 2005, Genes Cells; Nusinow et al., 2011 Nature;	associates with ELF3 and ELF4 to form the evening complex; regulates PIF4/5 expression at dusk
		AT3G47500	3	CDF3 (CYCLING DOF FACTOR 3)	DOF transcription factor	cdf1 cdf2 cdf3 cdf5 quadruple mutants flower early in LDs and SDs	Fornara et al., 2009 Developmental Cell; Imaizumi et al., 2005 Science
		AT3G47620	3	TCP14 (TEOSINTE BRANCHED/CYCLOIDEA/PCF 13)	TCP transcription factor	mutant flowers late in LDs	Daviere et al., 2014 Curr Biol; Lucero et al., 2017 Mol Plant	induces SOC1 by direct binding to its promoter; targeted by DELLAS and functions in the GA-mediated flowering pathway
		AT3G48430	3	REF6 (RELATIVE OF EARLY FLOWERING 6)/JMJ12	Jumonji (JMJ) domain containing demethylase	Mutant flowers late in LDs and SDs; Overeexpression induce expressions of FT, SOC1, SEP3, FLC etc	Noh et al., 2004 Plant Cell; Lu et al., 2011 Nat Genet	Targets several hundred genes for derepression; FLC is upregulated in ref6 mutant while FT is upregulated in REF6 Overexpressor; determine spatial boundaries of the repressive histone H3K27me3 mark
		AT3G48590	3	NFYC1/HAP5A (NUCLEAR TRANSCRIPTION FACTOR Y SUBUNIT C-1/HEME ACTIVATED PROTEIN 5A)	CCAAT-box binding transcription factor	no mutant described but the protein interacts with CO in yeast	Wenkel et al., 2006 Plant Cell
		AT3G49600	3	UBP26 (UBIQUITIN-SPECIFIC PROTEASE 26)	Protease that removes ubiquitin from histone 2B	Mutant early flowering due to reduced FLC expression	Schmitz et al., 2009 Plant Physiolgy
		AT3G49660	3	WDR5A (WDR40 REPEAT 5A)	a subunit of COMPASS-like complex	KD plants flower early in LDs	Jiang et al., 2009 Plant Cell; Li et al., 2018 Nat Plant	associates with FRI, FRL1, SUF4 and UBC1 to form a supercomplex at FLC locus; promotes FLC by direct binding
		AT3G52250	3	PWR (POWDERDRESS)	SANT domain protein	mutant flowers slightly early in LDs	Kim et al., 2016 PMAS	interacts with HDA9 to repress AGL19 experssion
		AT3G54610	3	HAG1 (HISTONE ACETYLTRANSFERASE OF THE GNAT FAMILY 1)	Histone acetyltransferase complex	mutant flower late in LDs	Kim et al., 2015 Plant J	controls SPL genes for phase transition
		AT3G54990	3	SMZ (SCHLAFMUTZE)	AP2-domain transcription factor	smz snz toe1 toe2 quadruple mutants are early flowering in LDs	Schmid et al., 2003 Development; Mathieu et al., 2009 PLoS Biology, Yant et al., 2010 Plant Cell	Represses FT expression by direct binding to its downstream sequence
		AT3G55512	3	MIR172D ( (MICRO RNA 172D)	miRNA		Zhu and Helliwell, 2011 J Exp Bot	contributes to floral response; targets AP2-like TFs
		AT3G57130	3	BOP1 (BLADE-ON-PETIOLE 1)	BTB/POZ-ankyrin transcriptional coactivators	bop1 bop2 flowers early in LDs	Andres et al., 2015 Plant physiol; Khan et al., 2015 Plant Physiol	regulates the expression domain of FD in the SAM during floral transition
		AT3G57390	3	AGL18 (AGAMOUS-LIKE 18)	MADS-box transcription factor	agl15 agl18 svp flc quadruple mutants are early flowering in LDs and SDs	Adamczyk et al., 2007 Plant Journal; Gu et al., 2013 PLoS Biol	may recruit AFR1 and AFR2 to downregulate FT expression
		AT3G57920	3	SPL15 (SQUAMOSA PROMOTER BINDING PROTEIN-LIKE 15)	SBP transcription factor	spl15 eventually flowers in SD, spl9 spl15 double mutants reduce plastochron length and delay flowering	Schwarz et al., 2008 Plant Molecular Biology; Hyun and Richter et al., 2016 Dev Cell
		AT3G59060	3	PIF5 (PHYTOCHROME INTERACTING FACTOR 5)	bHLH transcription factor	mutant flowers late at high ambient temperature in SD	Fernandez et al., 2016 Plant J; Galvao et al., 2015 Plant J	induces FT expression
		AT3G60250	3	CKB3 (CASEIN KINASE II BETA CHAIN 3)	subunit of CK2 kinase	CKB3 overexpressor early flowering in LD and SD	Sugano et al., 1998, PNAS; Sugano et al., 1999, PNAS	Interacts with and phosphorylates CCA1 and LHY; regulates the period of cercadian rhythm
		AT3G63010	3	GID1B (GA INSENSITIVE DWARF1B)	soluble nuclear localized GA receptor	triple gid mutants are late flowering in LD	Griffiths et al., 2006 Plant Cell
		AT4G00450	4	CCT (CENTER CITY)/MED12 (MEDIATOR 12)	Mediator CDK8 module	mutant flowers late in LDs	Gillmor et al., 2014 Development; Imura et al., 2012 Plant Cell Physiol	regulates developmental timing via miR156 level
		AT4G00650	4	FRI (FRIGIDA)	scaffolding protein	mutant early flowering in winter annual accessions	Johanson et al., 2000 Science; Choi et al., 2011 Plant Cell;	Required for FLC expression in winter annual accessions; many different loss of function alleles have been described in early flowering summer annuals; interacts with SUF4, FRL1, FLX and FES1 to make a FRI-C supercomplex
		AT4G02020	4	SWN (SWINGER)	SET domain protein component of PRC2, H3K27 methylatransferase
		AT4G02560	4	LD (LUMINIDEPENDENS)	Homeodomain protein, nuclear localized	mutant late flowering	Lee et al., 1994 Plant Cell; Kim et al., 2006 Plant Cell; Chakrabortee et al., 2016 PNAS	mutants show increased FLC expression; physically interacts with SUF4 and potentially binds to FLC promoter; may have prion-like nature
		AT4G02780	4	CPS1/GA1 (ENT-COPALYL DIPHOSPHATE SYNTHETASE 1)	Ent-copayl diphosphate synthetase 1	mutant late flowering in long days	Koornneef M and Van der Veen JH, 1980 Theor App Genet; Wilson et al., 1992 Plant Phys
		AT4G03090	4	NDX (NODULIN HOMEOBOX)	homeodomain DNA biniding protein	mutant flowers late in LDs	Sun et al., 2013 Science	mediates stabilization of R-loop on COOLAIR, which inihibits COOLAIR transcription
		AT4G08920	4	CRY1 (CRYPTOCHROME 1)	blue light photoreceptor	cry1 cry2 mutant flower late in LDs	Bagnall et al., 1996, Planta; Liu et al., 2008 Plant Cell; Zuo et al., 2011 Curr Biol; Holtkotte et al., 2017 PLoS G	enhances CO protein stability by inhibiting COP1/SPA1 function
		AT4G09180	4	FBH2 (FLOWERING BHLH 2)	bHLH transcription factor	OE early flowering in LDs and SDs	Ito et al., 2012 PNAS; Liu et al., 2017 PLoS G	making a complex with TCPs to activate CO transcription
		AT4G11110	4	SPA2 (SPA1-RELATED 2)	WD-40 and protein kinase-like domain		Laubinger et al., 2006 Development; Zhu et al., 2008 Plant Cell	degradation of phosphorylated CO via 26S proteasome
		AT4G14540	4	NFYB3/HAP3C (NUCLEAR FACTOR Y, SUBUNIT B3/HEME ACTIVATED PROTEIN 3C)	CCAAT-box binding transcription factor	mutant late flowering in LDs but not in SDs; nf-yb2 nf-yb3 double mutant is later than single nf-yb3; overexpression causes early flowering in LDs	Kumimoto et al., 2008 Planta
		AT4G15180	4	ATXR3 (ARABIDOPSIS TRITHORAX-RELATED 3)	SET1-Class H3K4 methyltransferase	mutant flowers early in SDs; mutant reduces leaf initiation rate and thus delay flowering in days both in LDs and SDs	Tamada et al., 2009 Plant Cell; Yun et al., 2012 Plant Cell Physiol	regulates H3K4 methylation at FLC by direct binding to induce its expression
		AT4G15248	4	miP1b (microProtein1b)	BBX protein	Overexpression delays flowering in LDs	Graeff et al., 2016 PLOS Genetics	interact with CO and TPL
		AT4G15880	4	ESD4 (EARLY IN SHORT DAYS 4)	SUMO specific protease	mutant extreme early flowering	Murtas et al., 2003 Plant Cell
		AT4G16250	4	PHYD (PHYTOCHROME D)	red/far red light photoreceptor	phyB phyD double mutant earlier flowering than phyB single	Aukerman et al., 1997, Plant Cell; Devlin et al., 1998, Plant Cell	redundant with PhyB
		AT4G16280	4	FCA (FLOWERING TIME CONTROL PROTEIN ALPHA)	RNA binding protein	mutant late flowering	Macknight et al., 1997 Cell	mutants show increased FLC expression; involved in RNA-mediated chromatin silencing
		AT4G16845	4	VRN2 (VERNALIZATION 2)	PRC2 component; homologue of Su(z)12	mutants are insensitive to vernalization.	Gendall et al., 2001 Cell; Wood et al., 2006	plays an important role in epigenetic repression of FLC during cold
		AT4G17880	4	MYC4	bHLH transcription factor	myc2/4 double mutant flower early in LDs and SDs	Wang et al., 2017 Mol Plant	JA-activated transcription factor
		AT4G18130	4	PHYE (PHYTOCHROME E)	red/far red light photoreceptor	phyB phyE double mutant earlier flowering than phyB single	Aukerman et al., 1997, Plant Cell; Devlin et al., 1998, Plant Cell	redundant with PhyB
		AT4G20370	4	TSF (TWIN SISTER OF FT)	Phosphatidylethanolamine-binding protein	ft tsf double mutants are late flowering in LDs	Mathieu et al., 2007 Current Biology; Michaels et al., 2005 Plant Physiology; Yamaguchi et al., 2005 Plant Cell Physiol
		AT4G20400	4	JMJ4 (JUMONJI 4)	Jumonji (JMJ) domain containing demethylase	mutant flowers early in LDs and SDs, additive effect with elf6	Jeong et al., 2009 PLoS ONE	represses FT expression by demethylating H3K4 its locus
		AT4G20400	4	JMJ14 (JUMONJI 14)	Jumonji (JMJ) domain containing demethylase	mutant flowers early in LDs and SDs	Lu et al., 2010 Cell Res; Wamg et al., 2014 Dev Cell	interacts with EMF1; mediates demethylation of H3K4me2; regulates FT/SOC1/AP1/LFY expression
		AT4G21200	4	GA2ox8 (GIBBERELLIN 2-OXIDASE 8)	gibberellin 2-oxidase	early bolting in SDs	Schomburg et al., 2003 Plant Cell; Mateos et al., 2015 Genome Biol
		AT4G22140	4	EBS (EARLY BOLTING IN SHORT DAY)	BAH-PHD domain containing	mutant flower early in LDs and SDs; overexpression leads early flowering in SDs	Pineiro et al., 2003 Plant Cell; López-González et al., 2014 Plant Cell; Li et al., 2018 Nat Genet; Yang et al., 2018 Nat Genet	related to chromatin remodeling factors and repress FT expression by direct binding; interacts with HDA6 and prevents high level of H3 acethylation; interacts with BMI1 and EMF1 to read H3K27me3 and H3K4me2/3 mark
		AT4G22140	4	EBS (EARLY BOLTING IN SHORT DAY)	BAH-PHD domain containing	mutant flower early in LDs and SDs; overexpression leads early flowering in SDs	Pineiro et al., 2003 Plant Cell; López-González et al., 2014 Plant Cell; Li et al., 2018 Nat Genet; Yang et al., 2018 Nat Genet	related to chromatin remodeling factors and repress FT expression by direct binding; interacts with HDA6 and prevents high level of H3 acethylation; interacts with BMI1 and EMF1 to read H3K27me3 and H3K4me2/3 mark
		AT4G22950	4	AGL19 (AGAMOUS-LIKE 19)	MADS domain transcription factor	mutant reduces responce to Vernalization; overexpression leads early flowering in LDs and SDs	Schonrock et al., 2006 Genes Dev; Kang et al., 2015 New Phytol; Kim et al., 2013 Biochem Biophys Res Commun	activates of flowering in response to vernalization
		AT4G23712	4	MIR319C (MICRO RNA 319C)	miRNA	Overexpression delays flowering in LDs	Liu et al., 2017, PLOS Genetics	reduced expression of CO in jaw-D
		AT4G23713	4	MIR319A (MICRO RNA 319A)	miRNA	Overexpression delays flowering in LDs	Liu et al., 2017, PLOS Genetics	reduced expression of CO in jaw-D
		AT4G24210	4	SLY1 (SLEEPY1)	SCF E3 ubiquitine ligase, targets RGA for degradation		McGinnis et al., 2005 Plant Cell
		AT4G24540	4	AGL24 (AGAMOUS-LIKE 24)	MADS-box transcription factor	mutant late flowering in LDs and SDs	Liu et al., 2008 Development; Yu et al., 2004 Nat Genetics; Yu et al., 2002 PNAS
		AT4G25420	4	GA20ox1 (GIBBERELLIN 20-OXIDASE 1)	gibberellin 20-oxidase activity, GA biosynthesis	ga20ox1 single mutant has no flowering phenotype, ga20ox1 ga20ox2 double mutants are late flowering in SDs and LDs	Rieu et al., 2004 Plant J
		AT4G25530	4	FWA (FLOWERING WAGENINGEN)	Homeodomain transcription factor	Mutants are late flowering due to increased expression of FWA; mutations are dominant	Soppe et al., 2000 Molecular Cell
		AT4G26150	4	CGA1(CYTOKININ-RESPONSIVE GATA FACTOR 1)/GNL(GNC-LIKE )	GATA-type transcription factor	gnc gnl double mutant flowers slightly early in LDs	Richter et al., 2010 Gene Dev; Richter et al., 2013 Plant physiol	downstream factors of GA and CK signaling; represses SOC1 expression by direct binding; repressed by SOC1 by direct binding; induces SMZ/SNZ to delay flowering
		AT4G29130	4	HXK1 (HEXOKINASE 1)	Metabolism		Yang et al., 2013 Elife; Yu et al., 2013 Elife	catalyze the first step in glycolysis; functions as a sugar sensor; required for sugar-mediated repression of miR156
		AT4G29830	4	VIP3 (VERNALIZATION INDEPENDENCE 3)	Component of Paf1c	mutant early flowering	Zhang et al., 2003 Genetics	mutants show reduced FLC expression
		AT4G30972	4	MIR156B (MICRO RNA 156B)	miRNA	Overexpression delays flowering	Schwab et al., 2005 Dev Cell; Wu and Poethig 2006 Development	regulates juvenile to adult transition; progressively declines in leaves; targets SPL genes
		AT4G31877	4	MIR156C (MICRO RNA 156C)	miRNA	Overexpression delays flowering; mir156a/c double mutant flowers early in LDs	Wu and Poethig 2006 Development; Gandikota et al., 2007 Plant Journal	regulates juvenile to adult transition; progressively declines in leaves; targets SPL genes; repressed by sugar (glucose/sucrose) treatment; repressed at the adult phase by epigenetic regulators
		AT4G32010	4	VAL2 (VIVIPAROUS1/ABSCISIC ACID INSENSITIVE3-LIKE2)	PHD-like, B3-domain transcription factor
		AT4G34000	4	ABF3 (ABRE BINDING FACTOR 3)	bZIP transcription factor	mutant flowers late in LDs	Riboni et al., 2013 Plant Physiol; Riboni et al., 2016 J Exp Bot; Hwang et al., 2019 Mol Plant	interacts with NF-YC and induce SOC1 expression by direct binding to its promoter
		AT4G34400	4	TFS1 (TARGET OF FLC AND SVP 1)	AP2/B3-type transcription factor	mutant flowers late in LDs and SDs	Richter et al., 2019 PLoS Biol	regulated by both SVP and FLC
		AT4G34530	4	CIB1 (CRYPTOCHROME INTERACTING Bhlh	bHLH transcription factor	cib1 cib5 double mutant shows delayed flowering; CIB1 overexpression causes early flowering	Liu et al., 2008 Science; Liu et al., 2013 PNAS	interacts with CRY2 and promotes FT expression by direct binding
		AT4G35900	4	FD (FLOWERING LOCUS D)	bZIP transcription factor	mutant late flowering in LDs and SDs	Wigge et al., 2005 Science; Abe et al., 2005 Science	interacts with FT/TSF at SAM via 14-3-3 to induce floral meristem identity gene
		AT4G36920	4	AP2 (APETALA 2)	AP2-domain transcription factor	mutant flowers early in LDs and SDs	Yant et al., 2010 Plant Cell	directly induces floral repressor AGL15; directly represses SOC1
		AT4G37280	4	MRG1 (MORF RELATED GENE 1)	MRG protein	mrg1mrg2 double mutant flowers late in LDs	Bu et al., 2014 PLoS Genet; Xu et al., 2014 Nuc Acid Res	interact with CO and binds directly to the FT promoter to activate its expression; interacts with HAM1/2 to induce histone acethylation
		AT4G38960	4	BBX19	BBX Zinc finger transcription factor	Overexpressio delays flowering in LDs	Wang et al., 2014 Plant cell	interacts with CO and inhibit its function
		AT4G39100	4	SHL (SHORT LIFE)	BAH-PHD domain containing	mutant flower early in LDs and SDs	López-González et al., 2014 Plant Cell; Li et al., 2018 Nat Genet	related to chromatin remodeling factors and repress SOC1 expression by direct binding; interacts with HDA6 and prevents high level of H3 acethylation; interacts with BMI1 and EMF1 to read H3K27me3 and H3K4me2/3 mark
		AT4G39100	4	SHL (SHORT LIFE)	BAH-PHD domain containing	mutant flower early in LDs and SDs	López-González et al., 2014 Plant Cell; Li et al., 2018 Nat Genet	related to chromatin remodeling factors and repress SOC1 expression by direct binding; interacts with HDA6 and prevents high level of H3 acethylation; interacts with BMI1 and EMF1 to read H3K27me3 and H3K4me2/3 mark
		AT4G39400	4	BRI1 (BRASSINOSTEROID INSENSITIVE 1)	Brassinosteroid receptor	mutant slightly late flowering, dwarf	Domagalska et al., 2007 Development	Enhances autonomous pathway mutations and FRI; increases FLC expression
		AT4G39410	4	WRKY13	WRKY-type transcription factor	wrky13 mutant flowers early in SDs	Li et al., 2016 Mol Plant	represses FUL expression by direct binding to its promoter; WRKY13 function is interfered by GAI/RGL1
		AT5G01675	5	COOLAIR	ncRNA	antisense of FLC		regulates vernalization responce
		AT5G02030	5	PNY (PENNYWISE)	BEL1-like homeodomain transcription factor	pny pnf double mutants do not flower	Kanrar et al., 2008 Plant Journal; Smith et al., 2004 Current Biology	contributes to meristem maintenance and flowering; represses BOP1/2 by direct binding
		AT5G02600	5	NaKR1 (SODIUM POTASSIUM ROOT DEFECTIVE 1)	heavy-metal-associated (HMA) domain-containing protein	mutant flower late in LDs	Zhu et al., 2016 Nat Plant	interacts with FT in vivo; mediates FT translocation from leaves to shoot apices; activated by CO and Fe
		AT5G02810	5	PRR7 (PSEUDO-RESPONSE REGULATOR 7)	Pseudo response regulator	mutant late flowering in LD	Murakami et al., 2004, Plant Cell Physiol; Farré et al., 2005, Curr Biol; Nakamichi et al., 2005, Plant Cell Phys; Nakamichi et al, 2007, Plant Cell Phys; Nakamichi et al., Plant Cell 2010; Hayama et al., 2017 EMBO J
		AT5G03790	5	LMI1 (LATE MERISTEM IDENTITY 1)	HD-Zip transcription factor	lmi1 lfy double mutants show meristem identity defects	Saddic et al., 2006 Development
		AT5G03840	5	TFL1 (TERMINAL FLOWER 1)	Phosphatidylethanolamine-binding protein	mutant early flowering in LDs and SDs	Kobayashi et al., 1999 Science; Hanzawa et al., 2005 PNAS; Liljegren et al., 1999 Plant Cell; Hanano and Goto 2011 Plant Cell; Collani et al., 2019 Plant Physiol	interacts with unphosphorylated FD via 14-3-3; counterbalances incoming FT signals to maintain the centre of the SAM in a vegetative state
		AT5G04240	5	ELF6 (EARLY FLOWERING 6)	Jumonji (JMJ) domain containing demethylase	mutant early flowering in LDs and SDs	Noh et al., 2004 Plant Cell; Jeong et al., 2009 PLoS ONE; Yan et al., 2018 Nat Plant	Represses upstream of the photoperiodic pathway; determine spatial boundaries of the repressive histone H3K27me3 mark
		AT5G04275	5	MIR172B (MICRO RNA 172B)	miRNA		Zhu and Helliwell, 2011 J Exp Bot	contributes to floral response; targets AP2-like TFs
		AT5G06100	5	MYB33 (MYB DOMAIN PROTEIN 33)	MYB transcription factor	mutant has no flowering phenotype but is suggested to be involved in the GA-mediated promotion of flowering in SDs by activation of the floral meristem identity gene LEAFY; myb33 myb65 double mutants are male sterile	Gocal et al., 2001 Plant Physiology; Achard et al., 2004 Development; Allen et al., 2007 PNAS; Blázquez et al., 1998 Plant Cell; Millar et al, 2005 Plant Cell; Guo et al, 2017 Plant Cell	one of five GAMYB-like genes; post-transcriptionally targeted by miR159
		AT5G06850	5	FTIP1 (FT INTERACTING PROTEIN 1)	C2 domain and transmembrane region proteins	mutant flowers early in LDs	Liu et al., 2012 PLoS Biol	facilitates the export of FT from CCs to SEs; function parallel to CKY-SYP121-mediated endosomal trafficking
		AT5G08070	5	TCP17 (TEOSINTE BRANCHED/CYCLOIDEA/PCF 17)	TCP transcription factor	tcp5/13/17 KD flowers late in LDs and SDs	Li et al., 2019 Plant Physiol	interacts with FD to facilitate its binding to AP1 locus
		AT5G08330	5	CHE (CCA1 HIKING EXPEDITION)/TCP21 (TEOSINE BRANCHED 21)	TCP transcription factor		Pruneda-Paz et al., 2009, Science	interacts with TOC1 to represses CCA1 by direct binding to its promoter; regulated by CCA1 to establish CCA1/CHE feedback loop; interacts with ZTL and is degraded in the dark
		AT5G09740	5	HAM2 (HAIRY MERISTEM 2)	MYST histone acetyltransferases	ham1 ham2 double mutant is lethal; double KD is early flowering;	Earley et al., 2007 Plant J; Xiao et al., 2013 J Plant Physiol; Xu et al., 2014 Nucleic Acids Res	epigenetic modification of FLC, MAF3/4 and FT chromatins by H4K5 acetylation; interacts with FRI to regulate histone acetylation level at FLC
		AT5G10140	5	FLC (FLOWERING LOCUS C) also called FLF (FLOWERING LOCUS F) and AGL25 (AGAMOUS LIKE 25)	MADS box transcription factor	mutant early flowering	Michaels and Amasino, 1999 Plant Cell; Sheldon et al., 1999 Plant Cell; Swiezewski et al., 2009 Nature; Mateos et al., 2015 Genome Biol
		AT5G10944	5	MIR156D (MICRO RNA 156D)	miRNA	Overexpression delays flowering	Wu and Poethig 2006 Development	regulates juvenile to adult transition; progressively declines in leaves; targets SPL genes
		AT5G11530	5	EMF1 (EMBRYONIC FLOWER 1)	PcG complex component, plant-specific	Mutants are extremely early flowering, flowering as seedlings	Sung et al., 1992 Science; Calonje et al., 2008 Plant Cell; Wang et al., 2014 Dev Cell	Repress AG and FT expression
		AT5G11977	5	MIR156E (MICRO RNA 156E)	miRNA	Overexpression delays flowering	Wu and Poethig 2006 Development	regulates juvenile to adult transition; progressively declines in leaves; targets SPL genes
		AT5G12840	5	NFYA1/HAP2A (NUCLEAR FACTOR Y, SUBUNIT A1/HEME ACTIVATED PROTEIN 2A)	CCAAT-box binding transcription factor	mutant causes female gametophyte lethality; plants overexpressing the gene in the phloem are late flowering in LDs but not SDs.	Wenkel et al., 2006 Plant Cell; Ben-Naim et al., Plant J
		AT5G13080	5	WRKY75	WRKY-type transcription factor	wrky75 mutant flowers late in LDs and SDs; Overexpression flowers early in LDs and SDs	Zhang et al., 2018; Plant physiol	induces FT expression in LDs by direct binding to its promoter; activity is regulated by DELLAs
		AT5G13480	5	FY	Polyadenylation factor	mutant late flowering	Simpson et al., 2003 Cell	mutants show increased FLC expression; affects FCA mRNA processing
		AT5G13790	5	AGL15 (AGAMOUS-LIKE 15)	MADS-box transcription factor	agl15 agl18 svp flc quadruple mutants are early flowering in LDs and SDs	Adamczyk et al., 2007 Plant J; Hill et al., 2008 Plant J; Gu et al., 2013 PLoS Biol	may recruit AFR1 and AFR2 to downregulate FT expression
		AT5G14170	5	BAF60	Subunit of of the SWI/SNF Chromatin-Remodeling Complex	KD flowers late in LDs	Jegu et al., 2014 Plant Cell	suppresses H2A.Z deposition at FLC and reduces active geen-loop formation
		AT5G15020	5	SNL2 (SIN LIKE 2)	Scaffold protein of histon deacethylase	mutant flowers slightly late in LDs; snl1/2/3/4/5 flowers late in LDs and early in SDs	Huang et al., 2019 Plant J; Mehdi et al., 2016 Plant Cell	accociates with HDA19; represses SMZ, TOE1 and TOE2 by direct binding in LDs; represses AGL19 in SDs by direct binding in SDs
		AT5G15840	5	CO (CONSTANS)	BBX Zinc finger transcription factor	mutant late flowering in LDs	Wenkel et al., 2006 Plant Cell; Yoo et al., 2005 Plant Physiology; Valverde et al., 2004 Science; An et al., 2004 Development; Samach et al., 2000 Science; Simon et al., 1996 Nature; Suárez-López et al., 2001 Nature	B-box + CCT DNA binding domain,
		AT5G16320	5	FRL1 (FRIGIDA LIKE 1)/SUF8 (SUPPRESOR OF FRI 8)	FRI-like protein	suppresses the late flowering phenotype in the FRI	He et al., 2004 PNAS; Choi et al., 2011 Plant Cell	a component of FRI-C
		AT5G17490	5	RGL3 (RGA-LIKE 3)	GRAS family of putative transcription regulators		Galvao et al., 2012 Development; Porri et al., 2012 Development; Wang et al., 2016 Plant Physiol	interacts directly with CO to interefere its transactivation activity of FT
		AT5G17690	5	LHP1 (LIKE HETEROCHROMATIN 1)	CHROMO-domain protein	mutant early flowering in LDs and SDs	Gaudin et al., 2001 Development; Kotake et al., 2003 Plant Cell Physiology; Sung et al., 2006 Nat Gen; Turck et al., 2007 PLoS Gen; Zhang et al., 2007 Nat Struct Mol Biol; Takada and Goto, 2003 Plant Cell ; Berry et al., 2017 Genes Dev; Mylne et al., 2006 PNAS; Wang et al., 2018 Mol Plant	Mutants show increased FT transcript levels, and cannot maintain the vernalized state so that FLC expression rises after vernalization. LHP1 binds to chromatin containing H3K27me3 to maintain epigenetic silencing of FT.
		AT5G23150	5	HUA2 (HUA is the full name, means flower in Chinese)	mRNA processing	mutant early flowering; originally identified as an enhancer of a weak agamous allele	Chen and Meyerowitz, 1999 Mol Cell; Doyle et al., 2005 Plant Journal	Required for accumulation of the mRNA of FLC and other floral repressors. Allelic variation at HUA2 is found in commonly used accessions.
		AT5G24470	5	PRR5 (PSEUDO-RESPONSE REGULATOR 5)	Pseudo response regulator	mutant late flowering in LD, overexpressor early flowering	Kiba et al, 2008, Plant Cell; Nakamichi et al., 2005, Plant Cell Phys; Nakamichi et al, 2007, Plant Cell Phys; Nakamichi et al., Plant Cell 2010; Hayama et al., 2017 EMBO J
		AT5G24860	5	FPF1 (FLOWERING PROMOTING FACTOR 1)	Unknown		Kania et al., 1997 Plant Cell; Melzer et al., 1999 Plant Journal
		AT5G24930	5	COL4 (CONSTANS LIKE 4)/BBX5	BBX Zinc finger transcription factor	col4 mutant flower early in LDs and SDs	Steinbach et al., 2019 Front Plant Sci.	represses induction of FT
		AT5G26147	5	MIR156F (MICRO RNA 156F)	miRNA	Overexpression delays flowering	Wu and Poethig 2006 Development	regulates juvenile to adult transition; progressively declines in leaves; targets SPL genes; repressed by sugar (glucose/sucrose) treatment
		AT5G27320	5	GID1C (GA INSENSITIVE DWARF1C)	soluble nuclear localized GA receptor	triple gid mutants are late flowering in LDs	Griffiths et al., 2006 Plant Cell
		AT5G35840	5	PHYC (PHYTOCHROME C)	red/far red light photoreceptor	mutant early flowering in SDs	Franklin et al., 2003 Plant Cell; Monte et al., 2003 Plant Cell
		AT5G37055	5	SWC6 (SWR1 COMPLEX6)	SWC6 homolog	mutant flowers early in LDs and SDs	March-Diaz et al., 2007 Plant Physiol; Choi et al., 2011 Plant Cell	forms a complex with PIE1 and ARP6; associates with FRI-C and WDR5A to increase H3K4me3 at FLC locus
		AT5G37055	5	SEF (SERRATED LEAVES AND EARLY FLOWERING)	A homologue of the yeast SWC6 protein, a conserved subunit of the SWR1/SRCAP complex.	mutant early flowering	Lazaro et al., 2008 J Exp Bot; March-Diaz et al., 2007 Plant Physiology
		AT5G37260	5	CIR1 (CIRCADIAN 1)/RVE1 (REVEILLE 1)	MYB transcription factor	mutant slightly early flowering, overexpressor late flowering	Zhang et al., 2007 Plant Journal; Jiang et al., 2016 Nat Comun	involved in circadian regulation; acts in the doqnstream of phyB; represses GA3ox2 expression by directly binding to its promoter
		AT5G39660	5	CDF2 (CYCLING DOF FACTOR 2)	DOF transcription factor	cdf1 cdf2 cdf3 cdf5 quadruple mutants flower early in LDs and SDs	Fornara et al., 2009 Developmental Cell; Imaizumi et al., 2005 Science
		AT5G41170	5	FLL3 (FLX LIKE 3)			Fang et al., 2019 Nature	potentially functions redundantly with FLL2
		AT5G41190	5	FLL1 (FLX LIKE 1)			Fang et al., 2019 Nature	potentially functions redundantly with FLL2
		AT5G41663	5	MIR319B (MICRO RNA 319B)	miRNA	Overexpression delays flowering in LDs	Liu et al., 2017, PLOS Genetics	reduced expression of CO in jaw-D
		AT5G42400	5	ATXR7 (ARABIDOPSIS TRITHORAX-RELATED 7)	SET1-Class H3K4 methyltransferase	mutant flowers early in LDs	Tamada et al., 2009 Plant Cell	regulates H3K4 methylation at FLC by direct binding to induce its expression
		AT5G43270	5	SPL2 (SQUAMOSA PROMOTER BINDING PROTEIN-LIKE 2)	SBP transcription factor	spl10/11/2 flowers late in LDs	Yao et al., 2019 New Phytol
		AT5G44200	5	CBP20 (CAP-BINDING PROTEIN 20)	pre mRNA processing factor	suppresses the late flowering phenotype in the FRI	Geraldo et al., 2009 Plant Physiol; Li et al., 2016 Nat Plant	a subunit of CBC, which associates with COMPASS-like and EFS to integrate active histome methylations twith pre-mRNA processing of FLC; interacts with FRI
		AT5G46210	5	CUL4 (CULLIN 4)	Component of ubiquitin ligases	cul4 mutant is early flowering in SDs but not LDs	Chen et al., 2010 Plant Cell
		AT5G46760	5	MYC3	bHLH transcription factor	myc2/3 double mutant flower early in LDs and SDs	Wang et al., 2017 Mol Plant	JA-activated transcription factor
		AT5G46910	5	JMJ13 (JUMONJI 13)	Jumonji (JMJ) domain containing demethylase	mutant flowers early	Yan et al., 2018 Nat Plant; Zheng et al., 2019 Nat Commun	determine spatial boundaries of the repressive histone H3K27me3 mark
		AT5G47640	5	NFYB2/HAP3B (NUCLEAR FACTOR Y, SUBUNIT B2/HEME ACTIVATED PROTEIN 3B)	CCAAT-box binding transcription factor	mutant late flowering in LDs but not in SDs; nf-yb2 nf-yb3 double mutant is later than single nf-yb2; overexpression causes early flowering in LDs and SDs	Cai et al., 2007 Plant Physiology; Kumimoto et al., 2008 Planta
		AT5G50570	5	SPL13A (SQUAMOSA PROMOTER BINDING PROTEIN-LIKE 13A)	SBP transcription factor	spl2/9/10/11/13/15 flowers late in LDs and SDs	Xu et al., 2016, PLOS Genetics
		AT5G50670	5	SPL13B (SQUAMOSA PROMOTER BINDING PROTEIN-LIKE 13B)	SBP transcription factor	spl2/9/10/11/13/15 flowers late in LDs and SDs	Xu et al., 2016, PLOS Genetics
		AT5G51230	5	EMF2 (EMBRYONIC FLOWER 2)	Homologue of Drosophila protein suppressor of zeste 12 and of Arabidopsis protein VRN2	Mutants are extremely early flowering, flowering as seedlings	Yoshida et al., 2001 Plant Cell
		AT5G51810	5	GA20ox2 (GIBBERELLIN 20-OXIDASE 2)	gibberellin 20-oxidase activity, GA biosynthesis	slightly late flowering in SD and LD, ga20ox1 ga20ox2 double mutant late flowering in SD and LD	Rieu et al., 2004 Plant J; Andres et al., 2014 PNAS; Mateos et al., 2015 Genome Biol
		AT5G55835	5	MIR156H (MICRO RNA 156H)	miRNA			regulates juvenile to adult transition; progressively declines in leaves; targets SPL genes; repressed by sugar (glucose/sucrose) treatment
		AT5G56860	5	GNC (GATA, NITRATE-INDUCIBLE, CARBON-METABOLISM INVOLVED)	GATA-type transcription factor	gnc gnl double mutant flowers slightly early in LDs	Richter et al., 2010 Gene Dev; Richter et al., 2013 Plant physiol	downstream factors of GA and CK signaling; represses SOC1 expression by direct binding; repressed by SOC1 by direct binding; induces SMZ/SNZ to delay flowering
		AT5G57360	5	ZTL (ZEITLUPE)	E3 ubiquitin ligase, blue lught photoreceptor	Overexpression delays flowering in LDs; mutant slightly late flowering in LDs; mutnat flower early in SDs	Somers et al., 2000 Cell; Mas et al., 2003 Nature; Kim et al., 2007 Nature; Kiba et al., 2007 Plant Cell; Somers et al., 2007 Plant Cell; Fujiwara et al., 2008 J Biol Chem; Song et al., 2014 PNAS;	binds to and destablises CO protein in the morning, and changes intracellular localisation of FKF1 in the late afternoon
		AT5G57380	5	VIN3 (VERNALIZATION INSENSITIVE 3)	PHD domain protein	mutants are insensitive to vernalization.	Sung and Amasino, 2004 Nature; Wood et al., 2006 PNAS	plays an important role in epigenetic repression of FLC during cold
		AT5G57660	5	COL5 (CONSTANS LIKE 5)	Zinc finger transcription factor	Overexpression promotes flowering in SDs	Hassidim et al., 2009 Planta
		AT5G59505	5	MIR172E (MICRO RNA 172E)	miRNA		Zhu and Helliwell, 2011 J Exp Bot	contributes to floral response; targets AP2-like TFs
		AT5G59560	5	SRR1 (SENSITIVITY TO RED LIGHT REDUCED 1)	nuclear protein	mutant early flowering in LDs and SDs	Staiger et al., 2003 Genes Dev;Johansson et al., 2014 J exp Bot
		AT5G60100	5	PRR3 (PSEUDO-RESPONSE REGULATOR 3)	Pseudo response regulator	overexpressor is late flowering	Para et al., 2007 Plant Cell; Fujiwara et al., 2008 J Biol Chem
		AT5G60120	5	TOE2 (TARGET OF EAT 2)	AP2-domain transcription factor	smz snz toe1 toe2 quadruple mutants are early flowering in LDs	Mathieu et al., 2009 PLoS Biology; Yant et al., 2010 Plant Cell
		AT5G60910	5	FUL (FRUITFUL)	MADS-box transcription factor	ap1 cal ful triple mutants fail to produce floral meristems	Melzer et al., 2008 Nat Genetics; Teper-Bamnolker and Samach, 2005 Plant Cell; Ferrándiz et al., 2000 Development
		AT5G60970	5	TCP5 (TEOSINTE BRANCHED/CYCLOIDEA/PCF 5)	TCP transcription factor	tcp5/13/17 KD flowers late in LDs and SDs	Li et al., 2019 Plant Physiol	interacts with FD to facilitate its binding to AP1 locus
		AT5G61150	5	VIP4 (VERNALIZATION INDEPENDENCE 4)	Component of Paf1c	mutant early flowering	Zhang and van Nocker, 2002 Plant Journal	mutants show reduced FLC expression
		AT5G61380	5	PRR1(PSEUDO-RESPONSE REGULATOR 1)/TOC1 (TIMING OF CAB EXPRESSION 1)	Pseudo response regulator	mutant early flowering in LD and DD	Strayer et al., 2000 Science; Alabadi et al., 2001 Science; Sommers et ., 1998 Development; Joshua et al., 2012 PNAS; Hayama et al., 2017 EMBO J
		AT5G61850	5	LFY (LEAFY)	Transcription factor	Abnormal flower development	Lee et al., 2008, Plant Journal; Hamès et al., 2008 EMBO J; William et al., 2004 PNAS; Weigel et al., 1992 Cell
		AT5G62430	5	CDF1 (CYCLING DOF FACTOR 1)	DOF transcription factor	cdf1 cdf2 cdf3 cdf5 quadruple mutants flower early in LDs and SDs	Imaizumi et al., 2005 Science; Fornara et al., 2009 Developmental Cell; Goralogia et al., 2017 Plant J	forming a repressor complex with TPL, represses CO expression in morning
		AT5G63480	5	MED30 (MEDIATOR 30)	Mediator CDK8 module	downregulation leads delay of flowering	Jaskolowski et al., 2019 Development	promotes flowering through multiple signaling pathways as SPL3
		AT5G64610	5	HAM1 (HAIRY MERISTEM 1)	MYST histone acetyltransferases	ham1 ham2 double mutant is lethal; double KD is early flowering; overexpression delays flowering	Earley et al., 2007 Plant J; Xiao et al., 2013 J Plant Physiol; Xu et al., 2014 Nucleic Acids Res	epigenetic modification of FLC, MAF3/4 and FT chromatins by H4K5 acetylation; interacts with FRI to regulate histone acetylation level at FLC
		AT5G64813	5	LIP1 (LIGHT INSENSITIVE PERIOD 1)	GTPase		Kevei et al., 2007 Current Biology
		AT5G65050	5	MAF2 (MADS AFFECTING FLOWERING 2)/AGL31 (AGAMOUS LIKE 31)	MADS domain transcription factor	mutant flowers slightly early in LDs; flm maf2 flowers early in LDs and SDs	Ratcliffe et al., 2003 Plant Cell; Ratcliffe et al., 2001 Plant Physiology; Gu et al., 2013 Nat Commun	represses FT expression
		AT5G65060	5	MAF3 (MADS AFFECTING FLOWERING 3)/AGL70 (AGAMOUS LIKE 70)	MADS domain transcription factor	mutant flowers slightly early in LDs; flm maf3 flowers early in LDs and SDs	Ratcliffe et al., 2003 Plant Cell; Ratcliffe et al., 2001 Plant Physiology; Gu et al., 2013 Nat Commun	represses FT and SOC1 by direct binding to their promoter
		AT5G65070	5	MAF4 (MADS AFFECTING FLOWERING 4)/AGL69 (AGAMOUS LIKE 69)	MADS domain transcription factor	mutant flowers slightly early in LDs; flm maf4 flowers early in LDs and SDs	Ratcliffe et al., 2003 Plant Cell; Ratcliffe et al., 2001 Plant Physiology; Gu et al., 2013 Nat Commun	represses FT expression
		AT5G65080	5	MAF5 (MADS AFFECTING FLOWERING 5) also called AGL68 (AGAMOUS LIKE 68)	MADS domain transcription factor		Ratcliffe et al., 2003 Plant Cell; Ratcliffe et al., 2001 Plant Physiology
		AT5G67180	5	TOE3 (TARGET OF EAT 3)	AP2-domain transcription factor	ap2 smz snz toe 1/2/3 hexuple muyant flowers early in LDs	Yant et al., 2010 Plant Cell	interacts with CO

## Sheet: Suppl Table 2
Supplemental Table 2. List of the genes that control flowering time (Transcription factors)
Gene number	Chromosome	Gene name	Protein function	Phenotypic infomation	Key reference	Function
AT4G36920	4	AP2 (APETALA 2)	AP2-domain transcription factor	mutant flowers early in LDs and SDs	Yant et al., 2010 Plant Cell	directly induces floral repressor AGL15; directly represses SOC1
AT3G54990	3	SMZ (SCHLAFMUTZE)	AP2-domain transcription factor	smz snz toe1 toe2 quadruple mutants are early flowering in LDs	Schmid et al., 2003 Development; Mathieu et al., 2009 PLoS Biology, Yant et al., 2010 Plant Cell	Represses FT expression by direct binding to its downstream sequence
AT2G39250	2	SNZ (SCHNARCHZAPFEN)	AP2-domain transcription factor	smz snz toe1 toe2 quadruple mutants are early flowering in LDs	Schmid et al., 2003 Development; Mathieu et al., 2009 PLoS Biology, Yant et al., 2010 Plant Cell
AT2G28550	2	TOE1 (TARGET OF EAT 1)	AP2-domain transcription factor	mutant early flowering in LDs	Aukerman and Sakai, 2003 Plant Cell; Schwab et al., 2005 Dev Cell; Mathieu et al., 2009 PLoS Biology; Yant et al., 2010 Plant Cell; Zhang et al. 2015 Gene Dev; Zhai et al., 2015 Plant Cell	Inhinits CO protein function by binding to its activation domain; binds to FT promoter near to CO binding site; contributes to inactivate CO in the morning; bind to FT downstream region
AT5G60120	5	TOE2 (TARGET OF EAT 2)	AP2-domain transcription factor	smz snz toe1 toe2 quadruple mutants are early flowering in LDs	Mathieu et al., 2009 PLoS Biology; Yant et al., 2010 Plant Cell
AT5G67180	5	TOE3 (TARGET OF EAT 3)	AP2-domain transcription factor	ap2 smz snz toe 1/2/3 hexuple muyant flowers early in LDs	Yant et al., 2010 Plant Cell	interacts with CO
AT4G34400	4	TFS1 (TARGET OF FLC AND SVP 1)	AP2/B3-type transcription factor	mutant flowers late in LDs and SDs	Richter et al., 2019 PLoS Biol	regulated by both SVP and FLC
AT3G26790	3	FUS3 (FUSCA 3)	B3 domain transcription factor		Li et al., 2018 Nat Plants; Tao et al., 2019 Nat Plants	recruites FRI-C supercomplex to activate FLC expression during embryogenesis
AT1G28300	1	LEC2 (LEAFY COTYLEDON 2)	B3 domain transcription factor		Li et al., 2018 Nat Plants; Tao et al., 2019 Nat Plants	recruites FRI-C supercomplex to activate FLC expression during embryogenesis
AT4G38960	4	BBX19	BBX Zinc finger transcription factor	Overexpressio delays flowering in LDs	Wang et al., 2014 Plant cell	interacts with CO and inhibit its function
AT5G15840	5	CO (CONSTANS)	BBX Zinc finger transcription factor	mutant late flowering in LDs	Wenkel et al., 2006 Plant Cell; Yoo et al., 2005 Plant Physiology; Valverde et al., 2004 Science; An et al., 2004 Development; Samach et al., 2000 Science; Simon et al., 1996 Nature; Suárez-López et al., 2001 Nature	B-box + CCT DNA binding domain,
AT3G21880	3	COL12 (CONSTANS LIKE 12)/BBX10	BBX Zinc finger transcription factor	Overexpression delays floweing in LD,	Ordoñez-Herrera et al., 2018 Plant Physiol;	interacts with CO and inhibit its function
AT2G24790	2	COL3 (CONSTANS LIKE 3)/BBX4	BBX Zinc finger transcription factor	col3 mutant flowers early in LDs	Tripathi et al., 2017 PNAS	represses induction of FT
AT5G24930	5	COL4 (CONSTANS LIKE 4)/BBX5	BBX Zinc finger transcription factor	col4 mutant flower early in LDs and SDs	Steinbach et al., 2019 Front Plant Sci.	represses induction of FT
AT5G57660	5	COL5 (CONSTANS LIKE 5)	Zinc finger transcription factor	Overexpression promotes flowering in SDs	Hassidim et al., 2009 Planta
AT3G21150	3	EIP6 (EMF1-INTERACTING PROTEIN6)/BBX32	BBX Zinc finger transcription factor	Overexpression delays flowering in LDs and SDs;	Park et al., 2011 Plant Cell Physiol; Tripathi et al., 2017 PNAS	represses induction of FT
AT2G27990	2	PNF (POUND-FOOLISH)	BEL1-like homeodomain transcription factor	pny pnf double mutants do not flower	Kanrar et al., 2008 Plant Journal; Smith et al., 2004 Current Biology	contributes to meristem maintenance and flowering
AT5G02030	5	PNY (PENNYWISE)	BEL1-like homeodomain transcription factor	pny pnf double mutants do not flower	Kanrar et al., 2008 Plant Journal; Smith et al., 2004 Current Biology	contributes to meristem maintenance and flowering; represses BOP1/2 by direct binding
AT4G34530	4	CIB1 (CRYPTOCHROME INTERACTING Bhlh	bHLH transcription factor	cib1 cib5 double mutant shows delayed flowering; CIB1 overexpression causes early flowering	Liu et al., 2008 Science; Liu et al., 2013 PNAS	interacts with CRY2 and promotes FT expression by direct binding
AT1G35460	1	FBH1 (FLOWERING BHLH 1)	bHLH transcription factor	OE early flowering in LDs and SDs	Ito et al., 2012 PNAS; Liu et al., 2017 PLoS G	making a complex with TCPs to activate CO transcription
AT4G09180	4	FBH2 (FLOWERING BHLH 2)	bHLH transcription factor	OE early flowering in LDs and SDs	Ito et al., 2012 PNAS; Liu et al., 2017 PLoS G	making a complex with TCPs to activate CO transcription
AT1G51140	1	FBH3 (FLOWERING BHLH 3)	bHLH transcription factor		Ito et al., 2012 PNAS; Liu et al., 2017 PLoS G	making a complex with TCPs to activate CO transcription
AT2G42280	2	FBH4 (FLOWERING BHLH 4)	bHLH transcription factor		Ito et al., 2012 PNAS; Liu et al., 2017 PLoS G	making a complex with TCPs to activate CO transcription
AT1G32640	1	MYC2	bHLH transcription factor	myc2/3 and myc2/4 double mutants flower early in LDs and SDs	Wang et al., 2017 Mol Plant	JA-activated transcription factor; binds directly to FT promoter and represses FT expression
AT5G46760	5	MYC3	bHLH transcription factor	myc2/3 double mutant flower early in LDs and SDs	Wang et al., 2017 Mol Plant	JA-activated transcription factor
AT4G17880	4	MYC4	bHLH transcription factor	myc2/4 double mutant flower early in LDs and SDs	Wang et al., 2017 Mol Plant	JA-activated transcription factor
AT1G09530	1	PIF3 (PHYTOCHROME INTERACTING FACTOR 3)	bHLH transcription factor	antisense suppresssion of PIF3 causes early flowering	Oda et al., 2004, FEBBS Lett.; Ni et al., 1998, Cell; Galvao et al., 2015 Plant J	induces FT expression
AT2G43010	2	PIF4 (PHYTOCHROME INTERACTING FACTOR 4)	bHLH transcription factor	mutant flowers late at high ambient temperature in SDs; Overexpression causes early flowering in LDs	Kumar et al 2012 Nature; Fernandez et al., 2016 Plant J; Galvao et al., 2015 Plant J	induces FT expression by direct binding; H2A.Z level is affected for binding of PIF4 to FT; physically interacts with CO
AT3G59060	3	PIF5 (PHYTOCHROME INTERACTING FACTOR 5)	bHLH transcription factor	mutant flowers late at high ambient temperature in SD	Fernandez et al., 2016 Plant J; Galvao et al., 2015 Plant J	induces FT expression
AT4G34000	4	ABF3 (ABRE BINDING FACTOR 3)	bZIP transcription factor	mutant flowers late in LDs	Riboni et al., 2013 Plant Physiol; Riboni et al., 2016 J Exp Bot; Hwang et al., 2019 Mol Plant	interacts with NF-YC and induce SOC1 expression by direct binding to its promoter
AT3G19290	3	ABF4 (ABRE BINDING FACTOR 4)	bZIP transcription factor	mutant flowers late in LDs	Riboni et al., 2013 Plant Physiol; Riboni et al., 2016 J Exp Bot; Hwang et al., 2019 Mol Plant	interacts with NF-YC and induce SOC1 expression by direct binding to its promoter
AT4G35900	4	FD (FLOWERING LOCUS D)	bZIP transcription factor	mutant late flowering in LDs and SDs	Wigge et al., 2005 Science; Abe et al., 2005 Science	interacts with FT/TSF at SAM via 14-3-3 to induce floral meristem identity gene
AT5G12840	5	NFYA1/HAP2A (NUCLEAR FACTOR Y, SUBUNIT A1/HEME ACTIVATED PROTEIN 2A)	CCAAT-box binding transcription factor	mutant causes female gametophyte lethality; plants overexpressing the gene in the phloem are late flowering in LDs but not SDs.	Wenkel et al., 2006 Plant Cell; Ben-Naim et al., Plant J
AT2G34720	2	NFYA4 (NUCLEAR FACTOR Y, SUBUNIT A4)	CCAAT-box binding transcription factor	mutant shows no flowering-time phenotype; plants overexpressing the gene in phloem companion cells are late flowering in LDs	Wenkel et al., 2006 Plant Cell
AT2G38880	2	NFYB1/HAP3A (NUCLEAR TRANSCRIPTION FACTOR Y SUBUNIT B-1/HEME ACTIVATED PROTEIN 3A)	CCAAT-box binding transcription factor	overexpression causes late flowering in LDs	Wenkel et al., 2006 Plant Cell
AT5G47640	5	NFYB2/HAP3B (NUCLEAR FACTOR Y, SUBUNIT B2/HEME ACTIVATED PROTEIN 3B)	CCAAT-box binding transcription factor	mutant late flowering in LDs but not in SDs; nf-yb2 nf-yb3 double mutant is later than single nf-yb2; overexpression causes early flowering in LDs and SDs	Cai et al., 2007 Plant Physiology; Kumimoto et al., 2008 Planta
AT4G14540	4	NFYB3/HAP3C (NUCLEAR FACTOR Y, SUBUNIT B3/HEME ACTIVATED PROTEIN 3C)	CCAAT-box binding transcription factor	mutant late flowering in LDs but not in SDs; nf-yb2 nf-yb3 double mutant is later than single nf-yb3; overexpression causes early flowering in LDs	Kumimoto et al., 2008 Planta
AT3G48590	3	NFYC1/HAP5A (NUCLEAR TRANSCRIPTION FACTOR Y SUBUNIT C-1/HEME ACTIVATED PROTEIN 5A)	CCAAT-box binding transcription factor	no mutant described but the protein interacts with CO in yeast	Wenkel et al., 2006 Plant Cell
AT1G56170	1	NFYC2/HAP5B (NUCLEAR TRANSCRIPTION FACTOR Y SUBUNIT C-2/HEME ACTIVATED PROTEIN 5B)	CCAAT-box binding transcription factor	no mutant described but the protein interacts with CO in yeast	Wenkel et al., 2006 Plant Cell
AT1G08970	1	NFYC3/HAP5C (NUCLEAR TRANSCRIPTION FACTOR Y SUBUNIT C-3/HEME ACTIVATED PROTEIN 5C)	CCAAT-box binding transcription factor	no mutant described but the protein interacts with CO in yeast	Wenkel et al., 2006 Plant Cell
AT1G54830	1	NFYC9 (NUCLEAR TRANSCRIPTION FACTOR Y SUBUNIT C-9)	CCAAT-box binding transcription factor		Wenkel et al., 2006 Plant Cell
AT1G21970	1	LEC1 (LEAFY COTYLEDON 1)	NF-Y transcription factor		Tao et al., 2017 Nature	activates FLC expression in the pro-embryo and onwards; promotes active chromatin modifications at FLC
AT5G62430	5	CDF1 (CYCLING DOF FACTOR 1)	DOF transcription factor	cdf1 cdf2 cdf3 cdf5 quadruple mutants flower early in LDs and SDs	Imaizumi et al., 2005 Science; Fornara et al., 2009 Developmental Cell; Goralogia et al., 2017 Plant J	forming a repressor complex with TPL, represses CO expression in morning
AT5G39660	5	CDF2 (CYCLING DOF FACTOR 2)	DOF transcription factor	cdf1 cdf2 cdf3 cdf5 quadruple mutants flower early in LDs and SDs	Fornara et al., 2009 Developmental Cell; Imaizumi et al., 2005 Science
AT3G47500	3	CDF3 (CYCLING DOF FACTOR 3)	DOF transcription factor	cdf1 cdf2 cdf3 cdf5 quadruple mutants flower early in LDs and SDs	Fornara et al., 2009 Developmental Cell; Imaizumi et al., 2005 Science
AT1G69570	1	CDF5 (CYCLING DOF FACTOR 5)	DOF transcription factor	cdf1 cdf2 cdf3 cdf5 quadruple mutants flower early in LDs and SDs	Fornara et al., 2009 Developmental Cell
AT4G26150	4	CGA1(CYTOKININ-RESPONSIVE GATA FACTOR 1)/GNL(GNC-LIKE )	GATA-type transcription factor	gnc gnl double mutant flowers slightly early in LDs	Richter et al., 2010 Gene Dev; Richter et al., 2013 Plant physiol	downstream factors of GA and CK signaling; represses SOC1 expression by direct binding; repressed by SOC1 by direct binding; induces SMZ/SNZ to delay flowering
AT5G56860	5	GNC (GATA, NITRATE-INDUCIBLE, CARBON-METABOLISM INVOLVED)	GATA-type transcription factor	gnc gnl double mutant flowers slightly early in LDs	Richter et al., 2010 Gene Dev; Richter et al., 2013 Plant physiol	downstream factors of GA and CK signaling; represses SOC1 expression by direct binding; repressed by SOC1 by direct binding; induces SMZ/SNZ to delay flowering
AT4G25530	4	FWA (FLOWERING WAGENINGEN)	Homeodomain transcription factor	Mutants are late flowering due to increased expression of FWA; mutations are dominant	Soppe et al., 2000 Molecular Cell
AT5G13790	5	AGL15 (AGAMOUS-LIKE 15)	MADS-box transcription factor	agl15 agl18 svp flc quadruple mutants are early flowering in LDs and SDs	Adamczyk et al., 2007 Plant J; Hill et al., 2008 Plant J; Gu et al., 2013 PLoS Biol	may recruit AFR1 and AFR2 to downregulate FT expression
AT2G22630	2	AGL17 (AGAMOUS-LIKE 17)	MADS-box transcription factor	mutant late flowering in LDs	Han et al., 2008 Plant Journal
AT3G57390	3	AGL18 (AGAMOUS-LIKE 18)	MADS-box transcription factor	agl15 agl18 svp flc quadruple mutants are early flowering in LDs and SDs	Adamczyk et al., 2007 Plant Journal; Gu et al., 2013 PLoS Biol	may recruit AFR1 and AFR2 to downregulate FT expression
AT4G22950	4	AGL19 (AGAMOUS-LIKE 19)	MADS domain transcription factor	mutant reduces responce to Vernalization; overexpression leads early flowering in LDs and SDs	Schonrock et al., 2006 Genes Dev; Kang et al., 2015 New Phytol; Kim et al., 2013 Biochem Biophys Res Commun	activates of flowering in response to vernalization
AT4G24540	4	AGL24 (AGAMOUS-LIKE 24)	MADS-box transcription factor	mutant late flowering in LDs and SDs	Liu et al., 2008 Development; Yu et al., 2004 Nat Genetics; Yu et al., 2002 PNAS
AT5G61850	5	LFY (LEAFY)	Transcription factor	Abnormal flower development	Lee et al., 2008, Plant Journal; Hamès et al., 2008 EMBO J; William et al., 2004 PNAS; Weigel et al., 1992 Cell
AT1G69120	1	AP1 (APETALA1)	MADS-box transcription factor	Abnormal flower development	Simon et al., 1996 Nature; Mandel and Yanofsky, 1995 Nature	define floral meristem identity
AT1G26310	1	CAL (CAULIFLOWER)	MADS-box transcription factor	Abnormal flower development (in combination with ap1 mutants)	Ferrándiz et al., 2000 Development
AT5G60910	5	FUL (FRUITFUL)	MADS-box transcription factor	ap1 cal ful triple mutants fail to produce floral meristems	Melzer et al., 2008 Nat Genetics; Teper-Bamnolker and Samach, 2005 Plant Cell; Ferrándiz et al., 2000 Development
AT2G45660	2	SOC1 (SUPPRESSOR OF OVEREXPRESSION OF CONSTANS)	MADS-box transcription factor	mutant late flowering in LDs and SDs	Liu et al., 2007 Development; Onouchi et al., 2000 Plant Cell
AT2G22540	2	SVP (SHORT VEGETATIVE PHASE)	MADS-box transcription factor	mutant early flowering in LDs and SDs	Li et al., 2008 Dev Cell; Hartmann et al., 2000 Plant Journal; Deng et al., 2011 PNAS; Mateos et al., 2015 Genome Biol	interacts with LHP1 to make PRC complexes; targets SPL3/15 to regulate juvenile to adult phase; directly/indirectly regulates GA metabolic genes
AT1G24260	1	SEP3 (SEPALLATA 3)	MADS-box transcription factor	sep1 sep2 sep3 sep4 quadruple mutants do not form floral organs	Kaufmann et al., 2009 PLoS Biology; Teper-Bamnolker and Samach, 2005 Plant Cell;
AT5G10140	5	FLC (FLOWERING LOCUS C) also called FLF (FLOWERING LOCUS F) and AGL25 (AGAMOUS LIKE 25)	MADS box transcription factor	mutant early flowering	Michaels and Amasino, 1999 Plant Cell; Sheldon et al., 1999 Plant Cell; Swiezewski et al., 2009 Nature; Mateos et al., 2015 Genome Biol
AT1G77080	1	MAF1 (MADS AFFECTING FLOWERING 1)/FLM (FLOWERING LOCUS M) and AGL27 (AGAMOUS LIKE 27)	MADS box transcription factor	mutations cause early flowering, especially under short days	Ratcliffe et al., 2001 Plant Physiology; Scortecci et al., 2001 Plant Journal; Adamczyk et a;., 2007; Mathieu et al., 2009; Gu et al., 2013 Nat Commun	represses FT and SOC1 by direct binding to their promoter
AT5G65050	5	MAF2 (MADS AFFECTING FLOWERING 2)/AGL31 (AGAMOUS LIKE 31)	MADS domain transcription factor	mutant flowers slightly early in LDs; flm maf2 flowers early in LDs and SDs	Ratcliffe et al., 2003 Plant Cell; Ratcliffe et al., 2001 Plant Physiology; Gu et al., 2013 Nat Commun	represses FT expression
AT5G65060	5	MAF3 (MADS AFFECTING FLOWERING 3)/AGL70 (AGAMOUS LIKE 70)	MADS domain transcription factor	mutant flowers slightly early in LDs; flm maf3 flowers early in LDs and SDs	Ratcliffe et al., 2003 Plant Cell; Ratcliffe et al., 2001 Plant Physiology; Gu et al., 2013 Nat Commun	represses FT and SOC1 by direct binding to their promoter
AT5G65070	5	MAF4 (MADS AFFECTING FLOWERING 4)/AGL69 (AGAMOUS LIKE 69)	MADS domain transcription factor	mutant flowers slightly early in LDs; flm maf4 flowers early in LDs and SDs	Ratcliffe et al., 2003 Plant Cell; Ratcliffe et al., 2001 Plant Physiology; Gu et al., 2013 Nat Commun	represses FT expression
AT5G65080	5	MAF5 (MADS AFFECTING FLOWERING 5) also called AGL68 (AGAMOUS LIKE 68)	MADS domain transcription factor		Ratcliffe et al., 2003 Plant Cell; Ratcliffe et al., 2001 Plant Physiology
AT2G46830	2	CCA1 (CIRCADIAN CLOCK ASSOCIATED 1)	MYB transcription factor	mutant early flowering in short days, lhy cca1 double mutant not responsive to photoperiod	Alabadi et al., 2001, Science; Wang and Tobin., 1998, Cell; Green and Tobin, 1999, PNAS; Fujiwara et al., 2008 Plant Cell; Nagel et al., 2015 PNAS;	functional paralogues of LHY1; negatively regulates TOC1 expression by direct binding to its promoter; controls FT level by direct binding
AT1G01060	1	LHY (LATE ELONGATED HYPOCOTYL)	MYB transcription factor	mutant flowers early in LDs and SDs; lhy cca1 double mutant not responsive to photoperiod	Schaffer et al., 1998, Cell; Alabadi et al., 2001, Science; Mizoguchi et al., 2002, Dev Cell; Park et al., 2016 BMC Plant Biol	functional paralogues of CCA1; negatively regulates TOC1 expression by direct binding to its promoter; positively regulated by TOC1 thus forming a feedback loop; controls FT level but binding was not detected
AT2G03500	2	EFM (EARLY FLOWERING MYB PROTEIN)	MYB transcription factor	mutant flowers early in LDs and SDs	Yang et al., 2014 Dev Cell	directly represses FT by interacting with JMJ30 to regulate H3K36me2; promoted directly by SVP
AT3G46640	3	LUX/PCL1 (LUX ARRHYTHMO/PHYTOCLOCK 1)	MYB transcription factor	mutant early flowering in long and short days	Hazen et al., 2005, PNAS; Onai and Ishuira, 2005, Genes Cells; Nusinow et al., 2011 Nature;	associates with ELF3 and ELF4 to form the evening complex; regulates PIF4/5 expression at dusk
AT5G37260	5	CIR1 (CIRCADIAN 1)/RVE1 (REVEILLE 1)	MYB transcription factor	mutant slightly early flowering, overexpressor late flowering	Zhang et al., 2007 Plant Journal; Jiang et al., 2016 Nat Comun	involved in circadian regulation; acts in the doqnstream of phyB; represses GA3ox2 expression by directly binding to its promoter
AT5G06100	5	MYB33 (MYB DOMAIN PROTEIN 33)	MYB transcription factor	mutant has no flowering phenotype but is suggested to be involved in the GA-mediated promotion of flowering in SDs by activation of the floral meristem identity gene LEAFY; myb33 myb65 double mutants are male sterile	Gocal et al., 2001 Plant Physiology; Achard et al., 2004 Development; Allen et al., 2007 PNAS; Blázquez et al., 1998 Plant Cell; Millar et al, 2005 Plant Cell; Guo et al, 2017 Plant Cell	one of five GAMYB-like genes; post-transcriptionally targeted by miR159
AT3G11440	3	MYB65 (MYB DOMAIN PROTEIN 65)	MYB transcription factor	redundant with MYB33, repressed by miR159	Gocal et al., 2001 Plant Phys	one of five GAMYB-like genes; post-transcriptionally targeted by miR160
AT1G25560	1	TEM1 (TEMPRANILLO 1)	RAV subfamily transcription factor, AP2/B3-domain containing	double tem1 tem2 RNAi mutants are early flowering in LDs, flower early at 16C	Castillejo and Pelaz, 2008 Current Biology; Marin-Gonzalez et al., 2014 Plant Physiol; Mateos et al., 2015 Genome Biol	directly binds to 5'UTR of FT to downregulate its expression; binds to GI; ; directly regulates GA3ox1/2 expression
AT1G68840	1	TEM2 (TEMPRANILLO 2)	RAV subfamily transcription factor, AP2/B3-domain containing	double tem1 tem2 RNAi mutants are early flowering in LDs, flower early at 16C	Castillejo and Pelaz, 2008 Current Biology; Marin-Gonzalez et al., 2014 Plant Physiol; Mateos et al., 2015 Genome Biol	directly binds to 5'UTR of FT to downregulate its expression; binds to GI; directly regulates GA3ox1/2 expression
AT5G43270	5	SPL2 (SQUAMOSA PROMOTER BINDING PROTEIN-LIKE 2)	SBP transcription factor	spl10/11/2 flowers late in LDs	Yao et al., 2019 New Phytol
AT2G33810	2	SPL3 (SQUAMOSA PROMOTER BINDING PROTEIN-LIKE 3)	SBP transcription factor	Overexpression promotes flowering; spl3/4/5-kd flowers slightly late in LDs	Gandikota et al., 2007 Plant Journal; Cardon et al., 1997 Plant Journal; Wang et al., 2009 Cell; Yamaguchi et al., 2009 Developmental Cell; Jung et al., 2016 Mol Plant	interacts with FD and binds to the promoters of AP1, LFY and FUL
AT1G53160	1	SPL4 (SQUAMOSA PROMOTER BINDING PROTEIN-LIKE 4)	SBP transcription factor	Overexpression promotes flowering; spl3/4/5-kd flowers slightly late in LDs	Wu and Poethig, 2006 Development; Jung et al., 2016 Mol Plant	interacts with FD and binds to the promoters of AP1, LFY and FUL
AT3G15270	3	SPL5 (SQUAMOSA PROMOTER BINDING PROTEIN-LIKE 5)	SBP transcription factor	Overexpression promotes flowering; spl3/4/5-kd flowers slightly late in LDs	Wu and Poethig, 2006 Development; Jung et al., 2016 Mol Plant	interacts with FD and binds to the promoters of AP1, LFY and FUL
AT2G42200	2	SPL9 (SQUAMOSA PROMOTER BINDING PROTEIN-LIKE 9)	SBP transcription factor	spl9 spl15 double mutants reduce plastochron length and delay flowering	Schwarz et al., 2008 Plant Molecular Biology; Wang et al., 2008 Plant Cell; Wu et al., 2009 Cell; Wang et al., 2009 Cell; Yamaguchi et al., 2014 Science	contributes to flowering and juvenile-adult transition; interefares TCP4-CUC interaction to regulate leaf complexity
AT1G27370	1	SPL10 (SQUAMOSA PROMOTER BINDING PROTEIN-LIKE 10)	SBP transcription factor	spl10/11/2 flowers late in LDs	Yao et al., 2019 New Phytol	interacts with MED25 and binds directly to FUL and AP1 to induce their expression
AT1G27360	1	SPL11 (SQUAMOSA PROMOTER BINDING PROTEIN-LIKE 11)	SBP transcription factor	spl10/11/2 flowers late in LDs	Yao et al., 2019 New Phytol
AT5G50570	5	SPL13A (SQUAMOSA PROMOTER BINDING PROTEIN-LIKE 13A)	SBP transcription factor	spl2/9/10/11/13/15 flowers late in LDs and SDs	Xu et al., 2016, PLOS Genetics
AT5G50670	5	SPL13B (SQUAMOSA PROMOTER BINDING PROTEIN-LIKE 13B)	SBP transcription factor	spl2/9/10/11/13/15 flowers late in LDs and SDs	Xu et al., 2016, PLOS Genetics
AT3G57920	3	SPL15 (SQUAMOSA PROMOTER BINDING PROTEIN-LIKE 15)	SBP transcription factor	spl15 eventually flowers in SD, spl9 spl15 double mutants reduce plastochron length and delay flowering	Schwarz et al., 2008 Plant Molecular Biology; Hyun and Richter et al., 2016 Dev Cell
AT3G15030	3	TCP4 (TEOSINTE BRANCHED/CYCLOIDEA/PCF 4)	TCP transcription factor	mutant late flowering in LDs, OE early flowering in LDs	Schommer et al., 2008 PLos Biol; Kubota et al., 2017 PLoS G; Liu et al., 2017 PLoS G	making a complex with FBHs to activate CO transcription directly, interact with GI to regulate CO GI-dependent manner
AT5G60970	5	TCP5 (TEOSINTE BRANCHED/CYCLOIDEA/PCF 5)	TCP transcription factor	tcp5/13/17 KD flowers late in LDs and SDs	Li et al., 2019 Plant Physiol	interacts with FD to facilitate its binding to AP1 locus
AT3G02150	3	TCP13 (TEOSINTE BRANCHED/CYCLOIDEA/PCF 13)	TCP transcription factor	tcp5/13/17 KD flowers late in LDs and SDs	Li et al., 2019 Plant Physiol	interacts with FD to facilitate its binding to AP1 locus
AT3G47620	3	TCP14 (TEOSINTE BRANCHED/CYCLOIDEA/PCF 13)	TCP transcription factor	mutant flowers late in LDs	Daviere et al., 2014 Curr Biol; Lucero et al., 2017 Mol Plant	induces SOC1 by direct binding to its promoter; targeted by DELLAS and functions in the GA-mediated flowering pathway
AT1G69690	1	TCP15 (TEOSINTE BRANCHED/CYCLOIDEA/PCF 13)	TCP transcription factor	tcp14/15 double mutant flowers late in LDs	Lucero et al., 2013 Mol Plant	binds to the promoter of SOC1 to activate its expression downstream from GA
AT5G08070	5	TCP17 (TEOSINTE BRANCHED/CYCLOIDEA/PCF 17)	TCP transcription factor	tcp5/13/17 KD flowers late in LDs and SDs	Li et al., 2019 Plant Physiol	interacts with FD to facilitate its binding to AP1 locus
AT3G18550	3	TCP18 (TEOSINTE BRANCHED/CYCLOIDEA/PCF 18)/BRC1 (BRANCHED 1)	TCP transcription factor/miR319-regulated	axillary meristem of the mutant flowers early in LDs	Niwa et al., 2013 Plant Cell	interacts with FT/TSF to repress premature floral transition of axillary meristem
AT3G27010	3	TCP20 (TEOSINTE BRANCHED 20)	TCP transcription factor	mutant early flowering in LDs	Wu et al., 2017	interacts with LWD1 and induces CCA1 expression by direct binding
AT1G72010	1	TCP22 (TEOSINTE BRANCHED 22)	TCP transcription factor	mutant early flowering in LDs	Wu et al., 2016	interacts with LWD1 and induces CCA1 expression by direct binding
AT5G08330	5	CHE (CCA1 HIKING EXPEDITION)/TCP21 (TEOSINE BRANCHED 21)	TCP transcription factor		Pruneda-Paz et al., 2009, Science	interacts with TOC1 to represses CCA1 by direct binding to its promoter; regulated by CCA1 to establish CCA1/CHE feedback loop; interacts with ZTL and is degraded in the dark
AT2G44745	2	WRKY12	WRKY-type transcription factor	wrky12 mutation delays flowering in SDs	Li et al., 2016 Mol Plant	induces FUL expression by direct binding to its promoter; WRKY12 function is interfered by GAI/RGL1
AT4G39410	4	WRKY13	WRKY-type transcription factor	wrky13 mutant flowers early in SDs	Li et al., 2016 Mol Plant	represses FUL expression by direct binding to its promoter; WRKY13 function is interfered by GAI/RGL1
AT1G29860	1	WRKY71	WRKY-type transcription factor	Overexpression flowers earlier in LDs and SDs; dominant repression line flowers later in LDs and SDs	Yu et al., 2016 Plant J	induces FT and LFY expression in LDs by direct binding to its promoter
AT5G13080	5	WRKY75	WRKY-type transcription factor	wrky75 mutant flowers late in LDs and SDs; Overexpression flowers early in LDs and SDs	Zhang et al., 2018; Plant physiol	induces FT expression in LDs by direct binding to its promoter; activity is regulated by DELLAs
AT2G47700	2	RFI2 (RED AND FAR-RED INSENSITIVE 2)	RING-domain zinc finger transcription factor	mutant early flowering in LDs and SDs	Chen and Ni, 2006 Plant Journal
AT5G03790	5	LMI1 (LATE MERISTEM IDENTITY 1)	HD-Zip transcription factor	lmi1 lfy double mutants show meristem identity defects	Saddic et al., 2006 Development
AT2G30470	2	VAL1 (VIVIPAROUS1/ABSCISIC ACID INSENSITIVE3-LIKE1 )	PHD-like, B3-domain transcription factor	Mutant late flowering	Jing et al., 2019 Plant Physiol	Recruitment of PRC2 for H3K27 methylation, H2K27me reader
AT4G32010	4	VAL2 (VIVIPAROUS1/ABSCISIC ACID INSENSITIVE3-LIKE2)	PHD-like, B3-domain transcription factor			(Recruitment of PRC2 for H3K27 methylation, H2K27me reader)
AT1G30970	1	SUF4 (SUPPRESOR OF FRI 4)	C2H2-type zinc finger transcription factor	suppresses the late flowering phenotype in the FRI	Kim et al., 2006 Plant Cell; Choi et al., 2011 Plant Cell	a component of FRI-C; binds directly to FLC promoter

## Sheet: Suppl Table 3
Supplemental Table 3. List of the genes that regulate the transcript level of transcription factors
Gene number	Chromosome	Gene name	Protein function	Phenotypic infomation	Key reference	Function	Target TFs	Function
AT2G25095	2	MIR156A (MICRO RNA 156A)	miRNA	Overexpression delays flowering; mir156a/c double mutant flowers early in LDs	Wu and Poethig, 2006 Development	regulates juvenile to adult transition; progressively declines in leaves; targets SPL genes; repressed by sugar (glucose/sucrose) treatment; repressed at the adult phase by epigenetic regulators	SPLs (-)	downregulate transcript level
AT4G30972	4	MIR156B (MICRO RNA 156B)	miRNA	Overexpression delays flowering	Schwab et al., 2005 Dev Cell; Wu and Poethig 2006 Development	regulates juvenile to adult transition; progressively declines in leaves; targets SPL genes	SPLs (-)	downregulate transcript level
AT4G31877	4	MIR156C (MICRO RNA 156C)	miRNA	Overexpression delays flowering; mir156a/c double mutant flowers early in LDs	Wu and Poethig 2006 Development; Gandikota et al., 2007 Plant Journal	regulates juvenile to adult transition; progressively declines in leaves; targets SPL genes; repressed by sugar (glucose/sucrose) treatment; repressed at the adult phase by epigenetic regulators	SPLs (-)	downregulate transcript level
AT5G10944	5	MIR156D (MICRO RNA 156D)	miRNA	Overexpression delays flowering	Wu and Poethig 2006 Development	regulates juvenile to adult transition; progressively declines in leaves; targets SPL genes	SPLs (-)	downregulate transcript level
AT5G11977	5	MIR156E (MICRO RNA 156E)	miRNA	Overexpression delays flowering	Wu and Poethig 2006 Development	regulates juvenile to adult transition; progressively declines in leaves; targets SPL genes	SPLs (-)	downregulate transcript level
AT5G26147	5	MIR156F (MICRO RNA 156F)	miRNA	Overexpression delays flowering	Wu and Poethig 2006 Development	regulates juvenile to adult transition; progressively declines in leaves; targets SPL genes; repressed by sugar (glucose/sucrose) treatment	SPLs (-)	downregulate transcript level
AT2G19425	2	MIR156G (MICRO RNA 156G)	miRNA			regulates juvenile to adult transition; progressively declines in leaves; targets SPL genes	SPLs (-)	downregulate transcript level
AT5G55835	5	MIR156H (MICRO RNA 156H)	miRNA			regulates juvenile to adult transition; progressively declines in leaves; targets SPL genes; repressed by sugar (glucose/sucrose) treatment	SPLs (-)	downregulate transcript level
AT1G66783	1	MIR157A (MICRO RNA 157A)	miRNA	miR157a/c flower earlier	He et al., 2018, PLOS Genetics	regulates juvenile to adult transition; progressively declines in leaves; targets SPL genes;	SPLs (-)	downregulate transcript level
AT1G66795	1	MIR157B (MICRO RNA 157B)	miRNA		Rhoades et al., 2002, Cell	regulates juvenile to adult transition; progressively declines in leaves; targets SPL genes;	SPLs (-)	downregulate transcript level
AT3G18217	3	MIR157C (MICRO RNA 157C)	miRNA	miR157a/c flower earlier	He et al., 2018, PLOS Genetics	regulates juvenile to adult transition; progressively declines in leaves; targets SPL genes;	SPLs (-)	downregulate transcript level
AT1G48742	1	MIR157D (MICRO RNA 157D)	miRNA		Rhoades et al., 2002, Cell	regulates juvenile to adult transition; progressively declines in leaves; targets SPL genes;	SPLs (-)	downregulate transcript level
AT1G73687	1	MIR159A (MICRO RNA 159A)		Overexpression of miR159a delays the floral transition in short days (SDs)	Achard et al., 2004 Development; Allen et al., 2007 PNAS	modulates photoperiodic control of the floral transition; targets GAMYBs	GAMYB (-)	downregulate transcript level
AT1G18075	1	MIR159B (MICRO RNA 159B)			Achard et al., 2004 Development; Allen et al., 2007 PNAS	modulates photoperiodic control of the floral transition; targets GAMYBs	GAMYB (-)	downregulate transcript level
AT2G46255	2	MIR159C (MICRO RNA 159C)			Achard et al., 2004 Development; Allen et al., 2007 PNAS	modulates photoperiodic control of the floral transition; targets GAMYBs	GAMYB (-)	downregulate transcript level
AT2G28056	2	MIR172A (MICRO RNA 172A)	miRNA	Overexpression promotes flowering	Zhu and Helliwell, 2011 J Exp Bot	contributes to floral response; targets AP2-like TFs	AP2-like (-)	downregulate transcript level
AT5G04275	5	MIR172B (MICRO RNA 172B)	miRNA		Zhu and Helliwell, 2011 J Exp Bot	contributes to floral response; targets AP2-like TFs	AP2-like (-)	downregulate transcript level
AT3G11435	3	MIR172C (MICRO RNA 172C)	miRNA		Zhu and Helliwell, 2011 J Exp Bot	contributes to floral response; targets AP2-like TFs	AP2-like (-)	downregulate transcript level
AT3G55512	3	MIR172D ( (MICRO RNA 172D)	miRNA		Zhu and Helliwell, 2011 J Exp Bot	contributes to floral response; targets AP2-like TFs	AP2-like (-)	downregulate transcript level
AT5G59505	5	MIR172E (MICRO RNA 172E)	miRNA		Zhu and Helliwell, 2011 J Exp Bot	contributes to floral response; targets AP2-like TFs	AP2-like (-)	downregulate transcript level
AT4G23713	4	MIR319A (MICRO RNA 319A)	miRNA	Overexpression delays flowering in LDs	Liu et al., 2017, PLOS Genetics	reduced expression of CO in jaw-D	TCPs (-)	downregulate transcript level
AT5G41663	5	MIR319B (MICRO RNA 319B)	miRNA	Overexpression delays flowering in LDs	Liu et al., 2017, PLOS Genetics	reduced expression of CO in jaw-D	TCPs (-)	downregulate transcript level
AT4G23712	4	MIR319C (MICRO RNA 319C)	miRNA	Overexpression delays flowering in LDs	Liu et al., 2017, PLOS Genetics	reduced expression of CO in jaw-D	TCPs (-)	downregulate transcript level
AT5G01675	5	COOLAIR	ncRNA	antisense of FLC	Swiezewski et al., 2009, Nature	regulates vernalization responce	FLC (-)
AT4G16280	4	FCA (FLOWERING TIME CONTROL PROTEIN ALPHA)	RNA binding protein	mutant late flowering	Macknight et al., 1997 Cell	mutants show increased FLC expression; involved in RNA-mediated chromatin silencing	FLC (-)	3' polyadenylation
AT2G43410	2	FPA	RNA-binding protein	mutant late flowering	Baurle et al., 2007 Science; Schomburg et al., 2001 Plant Cell; Hornyik et al,m 2010 Dev Cell	mutants show increased FLC expression; controls alternative cleavage and RNA polyadenylation	FLC (-)	3' polyadenylation
AT5G41190	5	FLL1 (FLX LIKE 1)			Fang et al., 2019 Nature	potentially functions redundantly with FLL2	FLC (-)	3' polyadenylation
AT1G67170	1	FLL2 (FLX LIKE 2)	coiled-coil protein	loss-of-function mutant does not affect flowering time; point mutation allele sof78 showed late flowering with increased FLC expression	Fang et al., 2019 Nature	interacts with FCA at nuclear bodies and is required for FCA function to promote proximal polyadenylation	FLC (-)	3' polyadenylation
AT5G41170	5	FLL3 (FLX LIKE 3)			Fang et al., 2019 Nature	potentially functions redundantly with FLL2	FLC (-)	3' polyadenylation
AT1G80070	1	PRP8 (PRE-mRNA PROCESSING 8)	core spliceosome component	null alleles are embryonic lethal; hypomorphic allele flowers late	Marquadt et al., 2014 Mol Cell	increases COOLAIR proximal polyadenylation	FLC (-)	splicing
AT2G21660	2	GRP7 (GLYCINE-RICH RNA-BINDING PROTEIN 7 )	RNA-binding protein	mutant late flowering	Streitner et al., 2008, Plant Journal; Xiao et al., 2015 Plant Physiol	binds to COOLAIR pre-mRNA downstream of the proximal polyadenylation site and regulates proximal COOLAIR processing	FLC (-)	RNA processing
AT3G16470	3	JAC1 (JACALIN-LECTIN LIKE1 )		mutant flowers early in SDs and LDs	Xiao et al., 2015 Plant physiol	inhibits nuclear accumulation of GRP7 influencing processing of antisense FLC	FLC (+)	RNA processing
AT5G23150	5	HUA2 (HUA is the full name, means flower in Chinese)	mRNA processing	mutant early flowering; originally identified as an enhancer of a weak agamous allele	Chen and Meyerowitz, 1999 Mol Cell; Doyle et al., 2005 Plant Journal	Required for accumulation of the mRNA of FLC and other floral repressors. Allelic variation at HUA2 is found in commonly used accessions.	FLC (+)	RNA processing
AT5G13480	5	FY	Polyadenylation factor	mutant late flowering	Simpson et al., 2003 Cell	mutants show increased FLC expression; affects FCA mRNA processing	FLC (-)	3' processing
AT1G71800	1	CstF64 (CLEAVAGE STIMULATING FACTOR 64)	CstF RNA 3'-processing complex	mutant flowers late in LDs	Liu et al., 2010 Science; Wang et al., 2014 PNAS	required for 3′ processing of FLC antisense transcripts	FLC (-)	3' processing
AT1G17760	1	CstF77 (CLEAVAGE STIMULATING FACTOR 77)	CstF RNA 3'-processing complex	mutant flowers late in LDs	Liu et al., 2010 Science; Wang et al., 2014 PNAS	required for 3′ processing of FLC antisense transcripts	FLC (-)	3' processing
AT4G03090	4	NDX (NODULIN HOMEOBOX)	homeodomain DNA biniding protein	mutant flowers late in LDs	Sun et al., 2013 Science	mediates stabilization of R-loop on COOLAIR, which inihibits COOLAIR transcription	FLC (-)	processing
AT1G07370	1	PCNA1 (PROLIFERATING CELL NUCLEAR ANTIGEN 1)			Jing and Berger 2017 Science	interacts with FAS1 to form replication form	FLC (-)	replication fork components
AT2G29570	2	PCNA2 (PROLIFERATING CELL NUCLEAR ANTIGEN 2)			Jing and Berger 2017 Science	interacts with FAS1 to form replication form	FLC (-)	replication fork components
AT1G65470	1	FAS1 (FASCIATA 1)	a subunit of chromatin assembly factor		Kaya et al., 2001 Cell; Kobayashi et al., 1999 Science; Jing and Berger 2017 Science	interacts with PCLF, LHP1 and PCNA1/2 to restore epigenetic memory of scilenced FLC	CAF1/replication fork components

## Sheet: Suppl Table 4
Supplemental Table 4. List of the genes that regulate the function of transcription factors
Gene number	Chromosome	Gene name	Protein function	Phenotypic infomation	Key reference	Function
AT2G32950	2	COP1 (CONSTITUTIVE PHOTOMORPHOGENIC 1)	E3 ubiquitin ligase	mutant early flowering in LDs and SDs	Jang et al., 2008 EMBO J; Liu et al., 2008 Plant Cell; Sarid-Krebs et al., 2005 Plant J	degradation of phosphorylated CO via 26S proteasome
AT2G39810	2	HOS1 (HIGH EXPRESSION OF OSMOTICALLY RESPONSIVE GENE 1)	E3 ubiquitin ligase	mutant early flowering in LDs and SDs	Lazaro et al., 2012 Plant Cell; Lazaro et al., 2015 Plant Cell	interact with CO-alpha for degradation
AT1G68050	1	FKF1 (FLAVIN BINDING, KELCH REPEAT, F-BOX 1)	E3 ubiquitin ligase, blue light photoreceptor	mutant late flowering in LDs	Nelson et al., 2000 Cell; Imaizumi et al., Nature 2003; Song et al., 2014 PNAS	making a complex with GI, targeting CDFs/ bind directly to CO to stabilise it
AT5G57360	5	ZTL (ZEITLUPE)	E3 ubiquitin ligase, blue lught photoreceptor	Overexpression delays flowering in LDs; mutant slightly late flowering in LDs; mutnat flower early in SDs	Somers et al., 2000 Cell; Mas et al., 2003 Nature; Kim et al., 2007 Nature; Kiba et al., 2007 Plant Cell; Somers et al., 2007 Plant Cell; Fujiwara et al., 2008 J Biol Chem; Song et al., 2014 PNAS;	binds to and destablises CO protein in the morning, and changes intracellular localisation of FKF1 in the late afternoon
AT2G18915	2	LKP2 (LOV KELCH PROTEIN 2)	E3 ubiquitin ligase	fkf1 ztl lkp2 triple mutants are late flowering in LDs; LKP2 overexpressor late flowering in LD	Fornara et al., 2009 Developmental Cell; Schultz et al., 2001 Plant Cell	interacts with GI and regulates CDF2 protein accumulation
AT5G46210	5	CUL4 (CULLIN 4)	Component of ubiquitin ligases	cul4 mutant is early flowering in SDs but not LDs	Chen et al., 2010 Plant Cell
AT3G60250	3	CKB3 (CASEIN KINASE II BETA CHAIN 3)	subunit of CK2 kinase	CKB3 overexpressor early flowering in LD and SD	Sugano et al., 1998, PNAS; Sugano et al., 1999, PNAS	Interacts with and phosphorylates CCA1 and LHY; regulates the period of cercadian rhythm
AT2G46340	2	SPA1 (SUPPRESSOR OF PHYA-105)	WD-40 and protein kinase-like domain	mutant early flowering in SDs	Hoecker et al., 1998 Plant Cell; Hoecker et al., 1999 Science; Ishikawa et al., 2006 Plant Journal; Laubinger et al., 2006 Development; Saijo et al., 2008 Molecular Cell;	degradation of phosphorylated CO via 26S proteasome
AT4G11110	4	SPA2 (SPA1-RELATED 2)	WD-40 and protein kinase-like domain		Laubinger et al., 2006 Development; Zhu et al., 2008 Plant Cell	degradation of phosphorylated CO via 26S proteasome
AT3G15354	3	SPA3 (SPA1-RELATED 3)	WD-40 and protein kinase-like domain	spa1 spa3 spa4 triple mutants flower early in LDs and SDs	Laubinger et al., 2006 Development; Zhu et al., 2008 Plant Cell	degradation of phosphorylated CO via 26S proteasome
AT1G53090	1	SPA4 (SPA1-RELATED 4)	WD-40 and protein kinase-like domain	spa1 spa3 spa4 triple mutants flower early in LDs and SDs	Laubinger et al., 2006 Development; Zhu et al., 2008 Plant Cell	degradation of phosphorylated CO via 26S proteasome
AT1G12910	1	LWD1/ATAN11 (LIGHT-REGULATED WD 1/ANTHOCYANIN11)	WD-40 repeat	lwd1 lwd2 double mutant early flowering in LD and SD	Wu et al., 2008, Plant Phys; Wu et al., Nat Commun	potentially interacts with TCP20/22 and induce CCA1 expression by direct binding to its promoter
AT3G26640	3	LWD2 (LIGHT-REGULATED WD 2)	WD-40 repeat	lwd1 lwd2 mutant early flowering in LD and SD	Wu et al., 2008, Plant Phys; Wu et al., Nat Commun	interacts with TCP20/22 and induce CCA1 expression by direct binding to its promoter
AT4G08920	4	CRY1 (CRYPTOCHROME 1)	blue light photoreceptor	cry1 cry2 mutant flower late in LDs	Bagnall et al., 1996, Planta; Liu et al., 2008 Plant Cell; Zuo et al., 2011 Curr Biol; Holtkotte et al., 2017 PLoS G	enhances CO protein stability by inhibiting COP1/SPA1 function
AT1G04400	1	CRY2 (CRYPTOCHROME 2)	blue light photoreceptor	mutant late flowering in LDs	Bagnall et al., 1996, Planta; Liu et al., 2008 Plant Cell; Zuo et al., 2011 Curr Biol; Holtkotte et al., 2017 PLoS G
AT1G09570	1	PHYA (PHYTOCHROME A)	Red or far-red light photoreceptor	mutant late flowering in LD, overexpressor early flowering in SD and LD	Johnson et al., 1994 Plant Physiology; Bagnall et al., 1995 Plant Physiology; Sheerin et al., 2015 Plant Cell	interacts with SPA1 to disrupt SPA1-COP1 interaction in late afternoon
AT2G18790	2	PHYB (PHYTOCHROME B)	Red/Far-red light photoreceptor	mutant early flowering in LDs and SDs	Endo et al., 2005 Plant Cell; Valverde et al., 2004 Science; Cerdán and Chory 2003 Nature; Reed et al., 1993 Plant Cell; Sheerin et al., 2015 Plant Cell; Lazaro et al., 2015 Plant Cell; Jung et al., 2016 Science	interact with HOS1, facilitates CO protein degradation in the morning; integrates light and temperature signals
AT5G35840	5	PHYC (PHYTOCHROME C)	red/far red light photoreceptor	mutant early flowering in SDs	Franklin et al., 2003 Plant Cell; Monte et al., 2003 Plant Cell
AT4G16250	4	PHYD (PHYTOCHROME D)	red/far red light photoreceptor	phyB phyD double mutant earlier flowering than phyB single	Aukerman et al., 1997, Plant Cell; Devlin et al., 1998, Plant Cell	redundant with PhyB
AT4G18130	4	PHYE (PHYTOCHROME E)	red/far red light photoreceptor	phyB phyE double mutant earlier flowering than phyB single	Aukerman et al., 1997, Plant Cell; Devlin et al., 1998, Plant Cell	redundant with PhyB
AT5G61380	5	PRR1(PSEUDO-RESPONSE REGULATOR 1)/TOC1 (TIMING OF CAB EXPRESSION 1)	Pseudo response regulator	mutant early flowering in LD and DD	Strayer et al., 2000 Science; Alabadi et al., 2001 Science; Sommers et ., 1998 Development; Joshua et al., 2012 PNAS; Hayama et al., 2017 EMBO J
AT5G60100	5	PRR3 (PSEUDO-RESPONSE REGULATOR 3)	Pseudo response regulator	overexpressor is late flowering	Para et al., 2007 Plant Cell; Fujiwara et al., 2008 J Biol Chem
AT5G24470	5	PRR5 (PSEUDO-RESPONSE REGULATOR 5)	Pseudo response regulator	mutant late flowering in LD, overexpressor early flowering	Kiba et al, 2008, Plant Cell; Nakamichi et al., 2005, Plant Cell Phys; Nakamichi et al, 2007, Plant Cell Phys; Nakamichi et al., Plant Cell 2010; Hayama et al., 2017 EMBO J
AT5G02810	5	PRR7 (PSEUDO-RESPONSE REGULATOR 7)	Pseudo response regulator	mutant late flowering in LD	Murakami et al., 2004, Plant Cell Physiol; Farré et al., 2005, Curr Biol; Nakamichi et al., 2005, Plant Cell Phys; Nakamichi et al, 2007, Plant Cell Phys; Nakamichi et al., Plant Cell 2010; Hayama et al., 2017 EMBO J
AT2G46790	2	PRR9 (PSEUDO-RESPONSE REGULATOR 9)	Pseudo response regulator	overexpressor early flowering	Farré et al., 2005, Curr Biol; Nakamichi et al., 2005, Plant Cell Physiol; Nakamichi et al., 2007, Plant Cell Physiol; Nakamichi et al., Plant Cell 2010; Hayama et al., 2017 EMBO J
AT1G22770	1	GI (GIGANTEA)	unknown	mutant late flowering in LDs	Fowler et al., 1999 EMBO J; Park et al., 1999 Science; Huq et al., 2000 PNAS; Mizoguchi et al., 2005 Plant Cell; Sawa et al., 2007 Science; Song et al., 2014 PNAS	circadian clock regulated, mRNA accumulated in late afternoon, making a complex with FKF1 to stabilise CO
AT1G72390	1	PHL (PHYTOCHROME-DEPENDENT LATE-FLOWERING)	unknown	mutant late flowering in LDs	Endo et al., 2013 PNAS	bridge phyB and CO in red light dependent manner; suppress CO degradation in the afternoon
AT2G25930	2	ELF3 (EARLY FLOWERING 3)	unknown (nuclear localized)	mutant early flowering in LD and SD	Hicks et al., 1996, Science; McWatters et al., 2000, Nature; Liu et al., 2001, Plant Cell; Nusinow et al., 2011 Nature; Nieto et al., Curr Biol; Ding et al., 2018 Cell Rep; Yu et al., 2008 Mol Cell; Yoshida et al., 2009 New Phytol; Lu et al., 2012 Plant Physiol	interact with ELF4 and LUX to form Evening complex to repress PIF4/5 transcription; physically interacts with PIF4 to inhibit its protein activity; physically interact with COP1, CCA1, GI and SVP
AT2G40080	2	ELF4 (EARLY FLOWERING 4)	unknown	mutant early flowering in LD and SD	Doyle et al., 2002, Nature; Kikis et al., 2005, Plant J; McWatters et al., 2007, Plant Phys; Nusinow et al., 2011 Nature	interact with ELF3 and LUX to form Evening complex to repress PIF4/5 transcription;
AT3G22380	3	TIC (TIME FOR COFFEE)	a nucleus-acting plant-specific clock regulator	mutant flowers early in LDs and SDs	Hall et al., 2003, Plant Cell; Ding at al., 2007, Plant Cell	regulates circadian clock; functions as a negative regulator of JA signalling by represseng MYC2 protein accumulation vu=ia physical interaction
AT4G02560	4	LD (LUMINIDEPENDENS)	Homeodomain protein, nuclear localized	mutant late flowering	Lee et al., 1994 Plant Cell; Kim et al., 2006 Plant Cell; Chakrabortee et al., 2016 PNAS	mutants show increased FLC expression; physically interacts with SUF4 and potentially binds to FLC promoter; may have prion-like nature
AT1G13740	1	AFP2 (ABI5-BINDING PROTEIN 2)	ABI5 binding protein	afp1 mutant flowers early in LDs; Overexpression delays flowering in LDs	Chang et al., 2019 Plant Phisiol.	interacts with CO and TPR2 to delay flowering; negatively regulates CO protein stability during night
AT1G79430	1	FE (FLOWERING LOCUS E)/APL (ALTERED PHLOEM DEVELOPMENT)	Myb-related protein	mutant late flowering in LDs		Abe et al., 2015 Development; Shibuta and Abe
AT1G15750	1	TPL (TOPLESS)	co-repressor		Goralogia et al., 2017 Plant J; Long et al., 2002 Development; Long et al., 2006 Science	forming a repressor complex with CDF1, represses CO expression in morning
AT1G04130	1	TPR2 (TOPLESS RELATED 2)	co-repressor	tpr2 mutant flowers early in LDs	Chang et al., 2019 Plant Phisiol.	interacts with CO and AFP2 to repress flowering
AT1G14920	1	GAI (GIBBERELLIC ACID INSENSITIVE)	GRAS family of putative transcription regulators	gain-of-function mutant flower late, loss-of-function mutant suppresses ga1-3 late flowering phenotype, redundant with RGA	Wilson et al, 1992 Plant Phys; Dill and Sun, 2001 Genetics; Galvao et al., 2012 Development; Porri et al., 2012 Development; Wang et al., 2016 Plant Physiol; Xu et al., 2016 FEBS Lett	interacts directly with CO to interefere its transactivation activity of FT
AT2G01570	2	RGA (REPRESSOR OF GA1-3 1)	GRAS family of putative transcription regulators	loss-of-function mutant suppresses ga1-3 late flowering phenotype, redundant with GAI	Silverstone et al., 1998 Plant Cell; Dill and Sun, 2001 Genetics; Galvao et al., 2012 Development; Porri et al., 2012 Development; Wang et al., 2016 Plant Physiol; Xu et al., 2016 FEBS Lett	interacts directly with CO to interefere its transactivation activity of FT
AT1G66350	1	RGL1 (RGA-LIKE 1)	GRAS family of putative transcription regulators		Galvao et al., 2012 Development; Porri et al., 2012 Development; Wang et al., 2016 Plant Physiol; Xu et al., 2016 FEBS Lett	interacts directly with CO to interefere its transactivation activity of FT
AT3G03450	3	RGL2 (RGA-LIKE 2)	GRAS family of putative transcription regulators		Galvao et al., 2012 Development; Porri et al., 2012 Development; Wang et al., 2016 Plant Physiol	interacts directly with CO to interefere its transactivation activity of FT
AT5G17490	5	RGL3 (RGA-LIKE 3)	GRAS family of putative transcription regulators		Galvao et al., 2012 Development; Porri et al., 2012 Development; Wang et al., 2016 Plant Physiol	interacts directly with CO to interefere its transactivation activity of FT
AT4G00450	4	CCT (CENTER CITY)/MED12 (MEDIATOR 12)	Mediator CDK8 module	mutant flowers late in LDs	Gillmor et al., 2014 Development; Imura et al., 2012 Plant Cell Physiol	regulates developmental timing via miR156 level
AT1G55325	1	GRAND CENTRAL (GCT)/MED13 (MEDIATOR 13)	Mediator CDK8 module	mutant flowers late in LDs	Gillmor et al., 2014 Development	regulates developmental timing via miR156 level
AT2G22370	2	MED18 (MEDIATOR 18)	Mediator CDK8 module	mutant flowers late in LDs and SDs	Zheng et al., 2013 PLoS ONE; Hyung et al., 2016 Dev Cell	regulates developmental timing via miR156 level
AT5G63480	5	MED30 (MEDIATOR 30)	Mediator CDK8 module	downregulation leads delay of flowering	Jaskolowski et al., 2019 Development	promotes flowering through multiple signaling pathways as SPL3
AT1G25540	1	PFT1 (PHYTOCHROME AND FLOWERING TIME 1)/MED25	Mediator Complex Subunit 25	mutant late flowering in LDs and SDs	Cerdán and Chory 2003 Nature; Bäckstrom et al., 2007 Mol Cell; Iñigo et al., 2012 Plant J; Liu et al., 2017 PLoS G; Yao et al., 2019	interact with TCPs and FBHs to facilitate CO transcription
AT5G03840	5	TFL1 (TERMINAL FLOWER 1)	Phosphatidylethanolamine-binding protein	mutant early flowering in LDs and SDs	Kobayashi et al., 1999 Science; Hanzawa et al., 2005 PNAS; Liljegren et al., 1999 Plant Cell; Hanano and Goto 2011 Plant Cell; Collani et al., 2019 Plant Physiol	interacts with unphosphorylated FD via 14-3-3; counterbalances incoming FT signals to maintain the centre of the SAM in a vegetative state
AT4G20370	4	TSF (TWIN SISTER OF FT)	Phosphatidylethanolamine-binding protein	ft tsf double mutants are late flowering in LDs	Mathieu et al., 2007 Current Biology; Michaels et al., 2005 Plant Physiology; Yamaguchi et al., 2005 Plant Cell Physiol
AT1G65480	1	FT (FLOWERING LOCUS T)	Phosphatidylethanolamine-binding protein	mutant late flowering in LDs	Corbesier et al., 2007 Science; Notaguchi et al. 2008, Plant Cell Physiology; Jaeger and Wigge, 2007 Current Biology; Mathieu et al., 2007 Current Biology; Kardailsky et al., 1999 Science; Kobayashi et al., 1999 Science
AT1G50700	1	CDPK33 (CALCIUM-DEPENDENT PROTEIN KINASES 33)	calcium-dependent protein kinase	mutant flowers late after transient LD treatment (4LDs)	Kawamoto et al., 2015 Sci Rep	promotes florigen activation complex by phosphorylation of FD
AT2G17290	2	CDPK6 (CALCIUM-DEPENDENT PROTEIN KINASES 6)	calcium-dependent protein kinase	cdpk6/33 flowers late after transient LD treatment (4LDs)	Kawamoto et al., 2015 Sci Rep	promotes florigen activation complex by phosphorylation of FD
AT3G57130	3	BOP1 (BLADE-ON-PETIOLE 1)	BTB/POZ-ankyrin transcriptional coactivators	bop1 bop2 flowers early in LDs	Andres et al., 2015 Plant physiol; Khan et al., 2015 Plant Physiol	regulates the expression domain of FD in the SAM during floral transition
AT2G41370	2	BOP2 (BLADE-ON-PETIOLE 2)	BTB/POZ-ankyrin transcriptional coactivators	bop1 bop2 flowers early in LDs	Andres et al., 2015 Plant physiol; Khan et al., 2015 Plant Physiol	regulates the expression domain of FD in the SAM during floral transition
AT3G21890	3	miP1a (microProtein1a)	BBX protein	Overexpression delays flowering in LDs	Graeff et al., 2016 PLOS Genetics	interact with CO and TPL
AT4G15248	4	miP1b (microProtein1b)	BBX protein	Overexpression delays flowering in LDs	Graeff et al., 2016 PLOS Genetics	interact with CO and TPL

## Sheet: Suppl Table 5
Supplemental Table 5. List of genes that regulate flowering via epigenetic control
Gene number	Chromosome	Gene name	Protein function	Phenotypic infomation	Key reference	Function
AT2G31650	2	ATX1 (ARABIDOPSIS TRITHORAX 1)	SET1-Class H3K4 methyltransferase	mutant early flowering in long and short days.	Pien et al., 2008 Plant Cell; Jing et al., 2019 Plant Physiol; Jing et al., 2019 Plant Cell Environ	Enhances FLC expression and FT expression by mediating H3K4me2 deposition on their locus
AT4G15180	4	ATXR3 (ARABIDOPSIS TRITHORAX-RELATED 3)	SET1-Class H3K4 methyltransferase	mutant flowers early in SDs; mutant reduces leaf initiation rate and thus delay flowering in days both in LDs and SDs	Tamada et al., 2009 Plant Cell; Yun et al., 2012 Plant Cell Physiol	regulates H3K4 methylation at FLC by direct binding to induce its expression
AT5G42400	5	ATXR7 (ARABIDOPSIS TRITHORAX-RELATED 7)	SET1-Class H3K4 methyltransferase	mutant flowers early in LDs	Tamada et al., 2009 Plant Cell	regulates H3K4 methylation at FLC by direct binding to induce its expression
AT2G23380	2	CLF (CURLY LEAF)	SET domain protein component of PRC2, H3K27 methylatransferase	Mutant early flowering with upcurled leaves	Goodrich et al., 1997 Nature; Jiang et al., 2008 PLoS One; Lopez-Vernaza et al., 2012 PLoS One	Repression of AG, FT, FLC and SEP3 by deposition of repressive mark H3K27me3
AT4G02020	4	SWN (SWINGER)	SET domain protein component of PRC2, H3K27 methylatransferase
AT1G77300	1	EFS (EARLY FLOWERING IN SHORT DAYS)/SDG8 (SET DOMAIN GROUP 8)	SET domain protein; H3K36 methyltransferase	mutant early flowering in LDs	Kim et al., 2005 Plant Cell; Xu et al., 2008 Mol Cell Biology; Li et al., 2016 Nature Plant	interacts with FRI to promote H3K36me3 at FLC
AT1G76710	1	SDG26 (SET DOMAIN GROUP 26)	SET domain protein	mutant late flowering	Xu et al., 2008 Mol Cell Biology	Mutants are late flowering due to increased FLC and MAF expression, but the mechanism is unclear.
AT5G04240	5	ELF6 (EARLY FLOWERING 6)	Jumonji (JMJ) domain containing demethylase	mutant early flowering in LDs and SDs	Noh et al., 2004 Plant Cell; Jeong et al., 2009 PLoS ONE; Yan et al., 2018 Nat Plant	Represses upstream of the photoperiodic pathway; determine spatial boundaries of the repressive histone H3K27me3 mark
AT4G20400	4	JMJ4 (JUMONJI 4)	Jumonji (JMJ) domain containing demethylase	mutant flowers early in LDs and SDs, additive effect with elf6	Jeong et al., 2009 PLoS ONE	represses FT expression by demethylating H3K4 its locus
AT4G20400	4	JMJ14 (JUMONJI 14)	Jumonji (JMJ) domain containing demethylase	mutant flowers early in LDs and SDs	Lu et al., 2010 Cell Res; Wamg et al., 2014 Dev Cell	interacts with EMF1; mediates demethylation of H3K4me2; regulates FT/SOC1/AP1/LFY expression
AT2G34880	2	JMJ15 (JUMONJI 15)	Jumonji (JMJ) domain containing demethylase	overexpression leads to early flowering in LDs and SDs	Yang et al., 2012 PlantCell Rep	represses FLC and enhances FT expression; decreases H3K4me3 level at FLC
AT1G30810	1	JMJ18 (JUMONJI 18)	Jumonji (JMJ) domain containing demethylase	mutant flowers late in LDs and SDs	Yang et al., 2012 PLoS Genet	binds FLC chromatin directly to reduce H3K4me3 level at FLC and reduces its expression; induces FT expression
AT3G48430	3	REF6 (RELATIVE OF EARLY FLOWERING 6)/JMJ12	Jumonji (JMJ) domain containing demethylase	Mutant flowers late in LDs and SDs; Overeexpression induce expressions of FT, SOC1, SEP3, FLC etc	Noh et al., 2004 Plant Cell; Lu et al., 2011 Nat Genet	Targets several hundred genes for derepression; FLC is upregulated in ref6 mutant while FT is upregulated in REF6 Overexpressor; determine spatial boundaries of the repressive histone H3K27me3 mark
AT5G46910	5	JMJ13 (JUMONJI 13)	Jumonji (JMJ) domain containing demethylase	mutant flowers early	Yan et al., 2018 Nat Plant; Zheng et al., 2019 Nat Commun	determine spatial boundaries of the repressive histone H3K27me3 mark
AT3G20810	3	JMJ30 (JUMONJI 30)	Jumonji (JMJ) domain containing demethylase	overexpression delays flowering in LDs and SDs	Lu et al., 2011 Plant Physiol; Yang et al., 2014 Dev Cell	regulates circadian clock; repressed directly by CCA1 and LHY; interacts with EFM and catalyses the removal of H3K36me2/3 at FT
AT3G10390	3	FLD (FLOWERING LOCUS D)	homolog of human lysine-specific demethylase	mutant late flowering	He et al., 2003 Science; Liu et al., 2007 Mol Plant; Wu et al., 2016 PNAS	mutants show increased FLC expression; mediates H3K4 demethylation and transcriptional scilencing of FLC in association with FCA
AT2G30470	2	VAL1 (VIVIPAROUS1/ABSCISIC ACID INSENSITIVE3-LIKE1 )	PHD-like, B3-domain transcription factor	Mutant late flowering	Jing et al., 2019 Plant Physiol	Mediates repressive mark H3K27me3 deposition on FT chromatin and represses its expression; recruits LHP1 to FT
AT4G32010	4	VAL2 (VIVIPAROUS1/ABSCISIC ACID INSENSITIVE3-LIKE2)	PHD-like, B3-domain transcription factor
AT2G25170	2	PKL (PICKLE)	CHD3 chromatin remodeling factor	Mutants flower late in LDs	Ogas et al., 1997 Science; Fu et al., 2016 Sci China Life Sci; Jing et al., 2019 Plant Physiol; Jing et al., 2019 Plant Cell Environ	interacts with ATX1 to mediate H3K4me3 deposition at FT; interacts with CO to enhance its binding to FT
AT4G37280	4	MRG1 (MORF RELATED GENE 1)	MRG protein	mrg1mrg2 double mutant flowers late in LDs	Bu et al., 2014 PLoS Genet; Xu et al., 2014 Nuc Acid Res	interact with CO and binds directly to the FT promoter to activate its expression; interacts with HAM1/2 to induce histone acethylation
AT1G02740	1	MRG2 (MORF RELATED GENE 2)	MRG protein	mrg1mrg2 double mutant flowers late in LDs	Bu et al., 2014 PLoS Genet; Xu et al., 2014 Nuc Acid Res	interact with CO and binds directly to the FT promoter to activate its expression; interacts with HAM1/2 to induce histone acethylation
AT5G17690	5	LHP1 (LIKE HETEROCHROMATIN 1)	CHROMO-domain protein	mutant early flowering in LDs and SDs	Gaudin et al., 2001 Development; Kotake et al., 2003 Plant Cell Physiology; Sung et al., 2006 Nat Gen; Turck et al., 2007 PLoS Gen; Zhang et al., 2007 Nat Struct Mol Biol; Takada and Goto, 2003 Plant Cell ; Berry et al., 2017 Genes Dev; Mylne et al., 2006 PNAS; Wang et al., 2018 Mol Plant	Mutants show increased FT transcript levels, and cannot maintain the vernalized state so that FLC expression rises after vernalization. LHP1 binds to chromatin containing H3K27me3 to maintain epigenetic silencing of FT.
AT4G22140	4	EBS (EARLY BOLTING IN SHORT DAY)	BAH-PHD domain containing	mutant flower early in LDs and SDs; overexpression leads early flowering in SDs	Pineiro et al., 2003 Plant Cell; López-González et al., 2014 Plant Cell; Li et al., 2018 Nat Genet; Yang et al., 2018 Nat Genet	related to chromatin remodeling factors and repress FT expression by direct binding; interacts with HDA6 and prevents high level of H3 acethylation; interacts with BMI1 and EMF1 to read H3K27me3 and H3K4me2/3 mark
AT4G39100	4	SHL (SHORT LIFE)	BAH-PHD domain containing	mutant flower early in LDs and SDs	López-González et al., 2014 Plant Cell; Li et al., 2018 Nat Genet	related to chromatin remodeling factors and repress SOC1 expression by direct binding; interacts with HDA6 and prevents high level of H3 acethylation; interacts with BMI1 and EMF1 to read H3K27me3 and H3K4me2/3 mark
AT3G44680	3	HDA9 (HISTONE DEACETYLASE 9)	Histone deacethylase	mutant flower early in SDs	Kang et al., 2015 New Phytol; Kim et al., 2013 Biochem Biophys Res Commun	regulates the expression of FLC, MAF4, MAF5, and FT
AT3G52250	3	PWR (POWDERDRESS)	SANT domain protein	mutant flowers slightly early in LDs	Kim et al., 2016 PMAS	interacts with HDA9 to repress AGL19 experssion
AT3G01320	3	SNL1 (SIN LIKE 1)	Scaffold protein of histon deacethylase	snl1/2/3/4/5 flowers late in LDs and early in SDs	Huang et al., 2019 Plant J; Mehdi et al., 2016 Plant Cell	accociates with HDA19; represses SMZ, TOE1 and TOE2 by direct binding in LDs; represses AGL19 in SDs by direct binding in SDs
AT5G15020	5	SNL2 (SIN LIKE 2)	Scaffold protein of histon deacethylase	mutant flowers slightly late in LDs; snl1/2/3/4/5 flowers late in LDs and early in SDs	Huang et al., 2019 Plant J; Mehdi et al., 2016 Plant Cell	accociates with HDA19; represses SMZ, TOE1 and TOE2 by direct binding in LDs; represses AGL19 in SDs by direct binding in SDs
AT1G24190	1	SNL3 (SIN LIKE 3)	Scaffold protein of histon deacethylase	mutant flowers slightly late in LDs; snl1/2/3/4/5 flowers late in LDs and early in SDs	Huang et al., 2019 Plant J; Mehdi et al., 2016 Plant Cell	accociates with HDA19; represses SMZ, TOE1 and TOE2 by direct binding in LDs; represses AGL19 in SDs by direct binding in SDs
AT1G70060	1	SNL4 (SIN LIKE 4)	Scaffold protein of histon deacethylase	mutant flowers slightly late in LDs; snl1/2/3/4/5 flowers late in LDs and early in SDs	Huang et al., 2019 Plant J; Mehdi et al., 2016 Plant Cell	accociates with HDA19; represses SMZ, TOE1 and TOE2 by direct binding in LDs; represses AGL19 in SDs by direct binding in SDs
AT1G59890	1	SNL5 (SIN LIKE 5)	Scaffold protein of histon deacethylase	snl5/6 flowers slightly late in LDs; snl1/2/3/4/5 flowers late in LDs and early in SDs	Huang et al., 2019 Plant J; Mehdi et al., 2016 Plant Cell	accociates with HDA19; represses SMZ, TOE1 and TOE2 by direct binding in LDs; represses AGL19 in SDs by direct binding in SDs
AT1G10450	1	SNL6 (SIN LIKE 6)	Scaffold protein of histon deacethylase	snl5/6 flowers slightly late in LDs	Huang et al., 2019 Plant J; Mehdi et al., 2016 Plant Cell	accociates with HDA19; represses SMZ, TOE1 and TOE2 by direct binding in LDs; represses AGL19 in SDs by direct binding in SDs
AT1G75060	1	AFR1 (SAP30 FUNCTION-RELATED 1)	Sin3-Associated Polypeptide	mutant flowers early in LDs and SDs; additive to afr1	Gu et al., 2013 PLoS Biol.	modulates the acetylation level of FT chromatin at the end of long days; directrly interact with AGL15/18
AT1G19330	1	AFR2 (SAP30 FUNCTION-RELATED 2)	Sin3-Associated Polypeptide	mutant flowers early in LDs and SDs; additive to afr3	Gu et al., 2013 PLoS Biol.	modulates the acetylation level of FT chromatin at the end of long days; directrly interact with AGL15/18
AT2G19520	2	FVE	MSI-homologue	mutant late flowering	Ausin et al., 2004 Nat genetics	mutants show increased FLC expression
AT2G45640	2	SAP18 (SIN3-ASSOCIATED POLYPEPTIDE 18)	Histone deacetylase complex subunit	svp sap18 double mutants show aberrant floral morphology	Liu et al., 2009 Developmental Cell
AT3G54610	3	HAG1 (HISTONE ACETYLTRANSFERASE OF THE GNAT FAMILY 1)	Histone acetyltransferase complex	mutant flower late in LDs	Kim et al., 2015 Plant J	controls SPL genes for phase transition
AT5G64610	5	HAM1 (HAIRY MERISTEM 1)	MYST histone acetyltransferases	ham1 ham2 double mutant is lethal; double KD is early flowering; overexpression delays flowering	Earley et al., 2007 Plant J; Xiao et al., 2013 J Plant Physiol; Xu et al., 2014 Nucleic Acids Res	epigenetic modification of FLC, MAF3/4 and FT chromatins by H4K5 acetylation; interacts with FRI to regulate histone acetylation level at FLC
AT5G09740	5	HAM2 (HAIRY MERISTEM 2)	MYST histone acetyltransferases	ham1 ham2 double mutant is lethal; double KD is early flowering;	Earley et al., 2007 Plant J; Xiao et al., 2013 J Plant Physiol; Xu et al., 2014 Nucleic Acids Res	epigenetic modification of FLC, MAF3/4 and FT chromatins by H4K5 acetylation; interacts with FRI to regulate histone acetylation level at FLC
AT1G14400	1	UBC1 (UBIQUITIN CONJUGATING ENZYME 1)	E2 enzyme involved in H2Bub1	mutant slightly early flowering, redundant with UBC2	Gu et al., 2009 Plant Journal; Xu et al., 2009 Plant Journal; Cao et al., 2008 Plant Cell; Li et al., 2018 Nat Plant	interacts with FRI and enriched across FLC locus
AT2G02760	2	UBC2 (UBIQUITIN CONJUGATING ENZYME 2)	E2 enzyme involved in H2Bub1	No phenotype, but strongly enahnces ubc2	Gu et al., 2009 Plant Journal; Xu et al., 2009 Plant Journal; Cao et al., 2008 Plant Cell; Li et al., 2018 Nat Plant
AT2G44950	2	HUB1 (HISTONE MONOUBIQUITINATION 1)	E3 enzyme involved in H2Bub1	mutant flowers early in LDs and SDs	Cao et al., 2008 Plant Cell	modulates H2Bub1 level at FLC/MAFs in association with UBC1/2
AT1G55250	1	HUB2 (HISTONE MONOUBIQUITINATION 2)	E3 enzyme involved in H2Bub1	mutant flowers early in LDs and SDs	Cao et al., 2008 Plant Cell	modulates H2Bub1 level at FLC/MAFs in association with UBC1/2
AT3G49600	3	UBP26 (UBIQUITIN-SPECIFIC PROTEASE 26)	Protease that removes ubiquitin from histone 2B	Mutant early flowering due to reduced FLC expression	Schmitz et al., 2009 Plant Physiolgy
AT2G30580	2	BMI1A (B LYMPHOMA MO-MLV INSERTION REGION HOMOLOG 1A)	PRC1 RING-finger homolog	mutant shows derepression of embryonic traits in somatic cells	Bratzel et al., 2010 Curr Biol	mediates H2A monoubiquitination to sustain Polycomb mediated silencing
AT1G06770	1	BMI1B (B LYMPHOMA MO-MLV INSERTION REGION HOMOLOG 1B)	PRC1 RING-finger homolog	mutant shows derepression of embryonic traits in somatic cells	Bratzel et al., 2010 Curr Biol	mediates H2A monoubiquitination to sustain Polycomb mediated silencing
AT3G18990	3	VRN1 (VERNALIZATION 1)			Levy et al., 2002 Science	Mutants are reduced in their response to vernalization, for example in an fca-1 background. No effect on flowering in conditions other than vernalization.
AT2G46020	2	BRM (BRAHMA)	SWI2/SNF2 chromatin remodeling ATPases	mutant flowers early in LDs and SDs	Farrona et al., 2004; Li et al., 2015 PLoS Genet; Torres and Deal 2019 Plant J	represses FT expression in LDs; induces SVP expression by antagonising PcG-mediated gene scilencing; cooperately controls FT transcription; facilitates chromatin opening
AT3G12810	3	PIE1 (PHOTOPERIOD INDEPENDENT EARLY FLOWERING 1)	Similar to ATP-dependent, chromatin-remodeling proteins of the ISWI and SWI2/SNF2 family	mutant early flowering	Noh and Amasino, 2003 Plant Cell
AT3G33520	3	ARP6 (ACTIN RELATED PROTEIN 6) also called ESD1 (EARLY IN SHORT DAYS 1), SUF3 (SUPPRESSOR OF FRI 3)	component of a chromatin-remodeling complex	mutant early flowering	Deal et al., 2005 Plant Cell; Martin-Trillo et al., 2006 Development; Choi et al., 2005 Plant Cell;	Mutants show reduced expression of FLC; promotes H2A.Z incorporation to facilitate active chromatin formation at MIR156a/c
AT3G01460	3	MBD9 (METHYL-CpG BINDING DOMAIN 9)	MBD protein	mutant flowers early in LDs	Peng et al., 2006 Plant J; Potok et al., 2019 Nat Commun; Yaish et al., 2009 Plant J	contains CpG‐binding domain; interacts with ARP6 to mediate histone acetylation/DNA methylation and FLC induction
AT5G14170	5	BAF60	Subunit of of the SWI/SNF Chromatin-Remodeling Complex	KD flowers late in LDs	Jegu et al., 2014 Plant Cell	suppresses H2A.Z deposition at FLC and reduces active geen-loop formation
AT1G08600	1	ATRX (ALPHA-THALASSEMIA MENTAL RETARDATION SYNDROME, X-LINKED)	SNF2 chromatin remodeler	mutant flowers late in LDs	Duc et al., 2017 Plant Cell; Wang et al., 2018 Mol Plant;	controls histone H3 occupancy and H3.3 levels; interact with LHP1 tp repress FLC via H3.3 deposition
AT4G22140	4	EBS (EARLY BOLTING IN SHORT DAY)	BAH-PHD domain containing	mutant flower early in LDs and SDs; overexpression leads early flowering in SDs	Pineiro et al., 2003 Plant Cell; López-González et al., 2014 Plant Cell; Li et al., 2018 Nat Genet; Yang et al., 2018 Nat Genet	related to chromatin remodeling factors and repress FT expression by direct binding; interacts with HDA6 and prevents high level of H3 acethylation; interacts with BMI1 and EMF1 to read H3K27me3 and H3K4me2/3 mark
AT4G39100	4	SHL (SHORT LIFE)	BAH-PHD domain containing	mutant flower early in LDs and SDs	López-González et al., 2014 Plant Cell; Li et al., 2018 Nat Genet	related to chromatin remodeling factors and repress SOC1 expression by direct binding; interacts with HDA6 and prevents high level of H3 acethylation; interacts with BMI1 and EMF1 to read H3K27me3 and H3K4me2/3 mark
AT4G16845	4	VRN2 (VERNALIZATION 2)	PRC2 component; homologue of Su(z)12	mutants are insensitive to vernalization.	Gendall et al., 2001 Cell; Wood et al., 2006	plays an important role in epigenetic repression of FLC during cold
AT5G11530	5	EMF1 (EMBRYONIC FLOWER 1)	PcG complex component, plant-specific	Mutants are extremely early flowering, flowering as seedlings	Sung et al., 1992 Science; Calonje et al., 2008 Plant Cell; Wang et al., 2014 Dev Cell	Repress AG and FT expression
AT3G24440	3	VIL1 (VERNALIZATION INSENSTIVE 3 LIKE 1) also called VRN5 (VERNALIZATION 5)	PHD domain protein	mutants are insensitive to vernalization and late flowering in SDs	Greb et al., 2007 Current Biol; Sung et al., 2006 Genes Dev	plays an important role in epigenetic repression of FLC during cold
AT5G57380	5	VIN3 (VERNALIZATION INSENSITIVE 3)	PHD domain protein	mutants are insensitive to vernalization.	Sung and Amasino, 2004 Nature; Wood et al., 2006 PNAS	plays an important role in epigenetic repression of FLC during cold
AT5G51230	5	EMF2 (EMBRYONIC FLOWER 2)	Homologue of Drosophila protein suppressor of zeste 12 and of Arabidopsis protein VRN2	Mutants are extremely early flowering, flowering as seedlings	Yoshida et al., 2001 Plant Cell
AT2G33835	2	FES (FRIGIDA ESSENTIAL 1)	A CCCH zinc finger protein	mutant early flowering in winter annual accessions	Schmitz et al., 2005 Development; Choi et al., 2011 Plant Cell	Required for FRI to upregulate FLC, but not required in autonomous pathway mutants
AT5G16320	5	FRL1 (FRIGIDA LIKE 1)/SUF8 (SUPPRESOR OF FRI 8)	FRI-like protein	suppresses the late flowering phenotype in the FRI	He et al., 2004 PNAS; Choi et al., 2011 Plant Cell	a component of FRI-C
AT4G00650	4	FRI (FRIGIDA)	scaffolding protein	mutant early flowering in winter annual accessions	Johanson et al., 2000 Science; Choi et al., 2011 Plant Cell;	Required for FLC expression in winter annual accessions; many different loss of function alleles have been described in early flowering summer annuals; interacts with SUF4, FRL1, FLX and FES1 to make a FRI-C supercomplex
AT2G30120	2	FLX (FLC EXPRESSOR)/SUF5 (SUPRESSOR OF FRI 5)	unknown protein	suppresses the late flowering phenotype in the FRI	Andersson et al., 2008 Plant Cell Physiol; Choi et al., 2011 Plant Cell	a component of FRI-C; posseses transcriptional activation potential
AT5G37055	5	SWC6 (SWR1 COMPLEX6)	SWC6 homolog	mutant flowers early in LDs and SDs	March-Diaz et al., 2007 Plant Physiol; Choi et al., 2011 Plant Cell	forms a complex with PIE1 and ARP6; associates with FRI-C and WDR5A to increase H3K4me3 at FLC locus
AT5G37055	5	SEF (SERRATED LEAVES AND EARLY FLOWERING)	A homologue of the yeast SWC6 protein, a conserved subunit of the SWR1/SRCAP complex.	mutant early flowering	Lazaro et al., 2008 J Exp Bot; March-Diaz et al., 2007 Plant Physiology
AT5G44200	5	CBP20 (CAP-BINDING PROTEIN 20)	pre mRNA processing factor	suppresses the late flowering phenotype in the FRI	Geraldo et al., 2009 Plant Physiol; Li et al., 2016 Nat Plant	a subunit of CBC, which associates with COMPASS-like and EFS to integrate active histome methylations twith pre-mRNA processing of FLC; interacts with FRI
AT1G30970	1	SUF4 (SUPPRESOR OF FRI 4)	C2H2-type zinc finger transcription factor	suppresses the late flowering phenotype in the FRI	Kim et al., 2006 Plant Cell; Choi et al., 2011 Plant Cell	interacts with FRI and FRL1 to form FRI-C; binds directly to FLC promoter
AT1G51450	1	ASH2R (ARABISOPSIS Ash2 RELATIVE)	a subunit of COMPASS-like complex	KD plants flower early in LDs; overexpression delays flowering in LDs	Jiang et al., 2011 PLoS Genet	forms a nuclear complex with RBL and WDR5A to mediate genome wide H3K4 trimethylation, including FLC/MAF4/MAF5 by direct binding
AT3G21060	3	RBL (RbBP5-LIKE)	a subunit of COMPASS-like complex	KD plants flower early in LDs	Jiang et al., 2011 PLoS Genet	forms a nuclear complex with RBL and WDR5A to mediate genome wide H3K4 trimethylation, including FLC/MAF4/MAF5 by direct binding
AT3G49660	3	WDR5A (WDR40 REPEAT 5A)	a subunit of COMPASS-like complex	KD plants flower early in LDs	Jiang et al., 2009 Plant Cell; Li et al., 2018 Nat Plant	associates with FRI, FRL1, SUF4 and UBC1 to form a supercomplex at FLC locus; promotes FLC by direct binding
AT3G04240	3	SEC (SECRET AGENT)	O-GlcNAc-transferase	mutant flowers early in LDs and SDs	Zentella et al., 2016 Genes & Development; Xing et al., 2018 EMBO	mediates O-GlcNAc modification of DELLAs to regulate their activity; interacts with ATX1 to activate it by O-GlcNAc modification; contributes to epigenetic regulation of FLC
AT3G11540	3	SPY (SPINDLY)	O-fucosyltransferase	mutants flower late in LDs and SDs	Zentella et al., 2017 Nat Chem Biol; Silverstone et al., 2007 Plant Physiol	suppresses GA signaling and promotes CK responce
AT1G79730	1	ELF7 (EARLY FLOWERING 7)	Component of Paf1c	mutant early flowering	He et al., 2004 Genes Dev	mutants show reduced FLC expression
AT4G29830	4	VIP3 (VERNALIZATION INDEPENDENCE 3)	Component of Paf1c	mutant early flowering	Zhang et al., 2003 Genetics	mutants show reduced FLC expression
AT5G61150	5	VIP4 (VERNALIZATION INDEPENDENCE 4)	Component of Paf1c	mutant early flowering	Zhang and van Nocker, 2002 Plant Journal	mutants show reduced FLC expression
AT1G61040	1	VIP5 (VERNALIZATION INDEPENDENCE 5)	Component of Paf1c	mutant early flowering	Oh et al., 2004 Plant Cell	mutants show reduced FLC expression
AT2G06210	2	VIP6 (VERNALIZATION INDEPENDENCE 6) also called EARLY FLOWERING 8 (ELF8)	Component of Paf1c	mutant early flowering	He et al., 2004 Genes Dev; Oh et al., 2004 Plant Cell	mutants show reduced FLC expression
AT3G04610	3	FLK (FLOWERING LATE KH MOTIF)	RNA binding protein	mutant late flowering	Lim et al., 2004 Plant Cell; Mockler et al., 2004 PNAS	mutants show increased FLC expression
AT4G15880	4	ESD4 (EARLY IN SHORT DAYS 4)	SUMO specific protease	mutant extreme early flowering	Murtas et al., 2003 Plant Cell

## Sheet: Suppl Table 6
Supplemental Table 6. Rest of the genes for flowering time control
Gene number	Chromosome	Gene name	Protein function	Phenotypic infomation	Key reference	Function
FT transport
AT5G02600	5	NaKR1 (SODIUM POTASSIUM ROOT DEFECTIVE 1)	heavy-metal-associated (HMA) domain-containing protein	mutant flower late in LDs	Zhu et al., 2016 Nat Plant	interacts with FT in vivo; mediates FT translocation from leaves to shoot apices; activated by CO and Fe
AT5G06850	5	FTIP1 (FT INTERACTING PROTEIN 1)	C2 domain and transmembrane region proteins	mutant flowers early in LDs	Liu et al., 2012 PLoS Biol	facilitates the export of FT from CCs to SEs; function parallel to CKY-SYP121-mediated endosomal trafficking
AT1G74720	1	QKY (QUIRKY)/MCTP15	C2 domain and transmembrane region proteins	mutant flowers late in LDs	Liu et al., 2019 Plant Cell	interacts with SYM121 to regulate FT movement to the CC via endosomal traffiking pathway; function parallel to FTIP-mediated trafficking
AT3G11820	3	SYP121 (SYNTAXIN OF PLANTS 121)	Q-SNARE	mutant flowers late in LDs	Liu et al., 2019 Plant Cell	interacts with QKY to regulate FT movement to the CC via endosomal traffiking pathway; function parallel to FTIP-mediated trafficking
Hormone
AT4G02780	4	CPS1/GA1 (ENT-COPALYL DIPHOSPHATE SYNTHETASE 1)	Ent-copayl diphosphate synthetase 1	mutant late flowering in long days	Koornneef M and Van der Veen JH, 1980 Theor App Genet; Wilson et al., 1992 Plant Phys
AT1G79460	1	GA2/KS (GA REQUIRING 2/ENT-KAURENE SYNTHASE)	ent-kaurene synthase B activity which catalyzes the second step in the cyclization of GGPP to ent-kaurene in the gibberellins biosynthetic pathway	dwarf plant	Yamaguchi et al., 1994 Plant Phys
AT4G25420	4	GA20ox1 (GIBBERELLIN 20-OXIDASE 1)	gibberellin 20-oxidase activity, GA biosynthesis	ga20ox1 single mutant has no flowering phenotype, ga20ox1 ga20ox2 double mutants are late flowering in SDs and LDs	Rieu et al., 2004 Plant J
AT5G51810	5	GA20ox2 (GIBBERELLIN 20-OXIDASE 2)	gibberellin 20-oxidase activity, GA biosynthesis	slightly late flowering in SD and LD, ga20ox1 ga20ox2 double mutant late flowering in SD and LD	Rieu et al., 2004 Plant J; Andres et al., 2014 PNAS; Mateos et al., 2015 Genome Biol
AT1G15550	1	GA3ox1 (GIBBERELLIN 3-OXIDASE 1)	gibberellin 3-oxidase activity, GA biosynthesis	ga3ox1-3 single mutant slightly late flowering in LD, in the ga3ox1-3 ga3ox2-1 double mutant the late flowering phenotype is enhanced but remains mild in LD	Mitchum et al., 2006 Plant J; Osnato et al., 2012 Nat Commun	catalyse GA biosynthesis
AT1G80340	1	GA3ox2 (GIBBERELLIN 3-OXIDASE 2)	gibberellin 3-oxidase activity, GA biosynthesis	ga3ox1-3 single mutant has no flowering phenotype in LD, in the ga3ox1-3 ga3ox2-1 double mutant the late flowering phenotype is enhanced but remains mild in LD	Mitchum et al., 2006 Plant J; Osnato et al., 2012 Nat Commun	catalyse GA biosynthesis
AT1G78440	1	GA2ox1 (GIBBERELLIN 2-OXIDASE 1)	gibberellin 2-oxidase	single mutant has no flowering phenotype; double, triple and quintuple ga2ox mutants flower early under short days	Rieu et al., 2008 Plant Cell
AT1G30040	1	GA2ox2 (GIBBERELLIN 2-OXIDASE 2)	gibberellin 2-oxidase	single mutant has no flowering phenotype; double, triple and quintuple ga2ox mutants flower early under short days	Rieu et al., 2008 Plant Cell; Mateos et al., 2015 Genome Biol
AT2G34555	2	GA2ox3 (GIBBERELLIN 2-OXIDASE 3)	gibberellin 2-oxidase	single mutant has no flowering phenotype; double, triple and quintuple ga2ox mutants flower early under short days	Rieu et al., 2008 Plant Cell
AT1G47990	1	GA2ox4 (GIBBERELLIN 2-OXIDASE 4)	gibberellin 2-oxidase	single mutant flowers slightly early in SDs; double, triple and quintuple ga2ox mutants flower early under short days	Rieu et al., 2008 Plant Cell
AT1G02400	1	GA2ox6 (GIBBERELLIN 2-OXIDASE 6)	gibberellin 2-oxidase	single mutant has no flowering phenotype; double, triple and quintuple ga2ox mutants flower early under short days	Rieu et al., 2008 Plant Cell; Mateos et al., 2015 Genome Biol
AT1G50960	1	GA2ox7 (GIBBERELLIN 2-OXIDASE 7)	gibberellin 2-oxidase	ga2ox7 ga2ox8 double mutants bolt early in SDs	Schomburg et al., 2003 Plant Cell
AT4G21200	4	GA2ox8 (GIBBERELLIN 2-OXIDASE 8)	gibberellin 2-oxidase	early bolting in SDs	Schomburg et al., 2003 Plant Cell; Mateos et al., 2015 Genome Biol
AT3G05120	3	GID1A (GA INSENSITIVE DWARF1A)	soluble nuclear localized GA receptor	triple gid mutants are late flowering in LD	Griffiths et al., 2006 Plant Cell
AT3G63010	3	GID1B (GA INSENSITIVE DWARF1B)	soluble nuclear localized GA receptor	triple gid mutants are late flowering in LD	Griffiths et al., 2006 Plant Cell
AT5G27320	5	GID1C (GA INSENSITIVE DWARF1C)	soluble nuclear localized GA receptor	triple gid mutants are late flowering in LDs	Griffiths et al., 2006 Plant Cell
AT4G24210	4	SLY1 (SLEEPY1)	SCF E3 ubiquitine ligase, targets RGA for degradation		McGinnis et al., 2005 Plant Cell
AT4G39400	4	BRI1 (BRASSINOSTEROID INSENSITIVE 1)	Brassinosteroid receptor	mutant slightly late flowering, dwarf	Domagalska et al., 2007 Development	Enhances autonomous pathway mutations and FRI; increases FLC expression
AT1G19180	1	JAZ1 (JASMONATE-ZIM PROTEIN 1)	JAZ protein		Zhai et al., 2015 Plant Cell
Sugar
AT4G29130	4	HXK1 (HEXOKINASE 1)	Metabolism		Yang et al., 2013 Elife; Yu et al., 2013 Elife	catalyze the first step in glycolysis; functions as a sugar sensor; required for sugar-mediated repression of miR156
AT1G78580	1	TPS1 (TREHALOSE-6-PHOSPHATE SYNTHASE 1)	Metabolism	tps1-2 GVG:TPS1 plants flower extremely late in LDs and SDs	Wahl et al., 2013 Science	T6P pathway controls SPL3/4/5 expression via miR156 accumulation
AT3G04910	3	WNK1 (WITH NO LYSINE (K) 1)	Serine/threonine protein kinase	mutant flowers late in LDs	Murakami-Kojima et al., 2002, Plant Cell Physiol; Wang et al., 2008 Plant Biology; Fu et al., 2014 Cell	rhysimic expression; mediates glucose signalling by phosphorylating and inducing endocytosis of RGS1 (a putative membrane receptor for D-glucose)
Others
AT2G21070	2	FIO1 (FIONA1)	unknown (nuclear localized)	mutant early flowering in LD and SD	Kim et al., 2008, Plant Cell
AT5G24860	5	FPF1 (FLOWERING PROMOTING FACTOR 1)	Unknown		Kania et al., 1997 Plant Cell; Melzer et al., 1999 Plant Journal
AT5G59560	5	SRR1 (SENSITIVITY TO RED LIGHT REDUCED 1)	nuclear protein	mutant early flowering in LDs and SDs	Staiger et al., 2003 Genes Dev;Johansson et al., 2014 J exp Bot
AT5G64813	5	LIP1 (LIGHT INSENSITIVE PERIOD 1)	GTPase		Kevei et al., 2007 Current Biology
